# Supplementary material for: Multiplex Cytological Profiling Assay to Measure Diverse Cellular States
Source: PLoS One. 2013 Dec 2;8(12):e80999. doi: 10.1371/journal.pone.0080999 (PMC3847047; doi:10.1371/journal.pone.0080999)
Supplement: Dataset S1 — CellProfiler pipelines. (ZIP) [file pone.0080999.s001.zip]

Archive with 3 entries (2 files):
- pipelines/
- pipelines/illlum_forPilotrerun9925.cp
- pipelines/forPilotrerun9925.cp
