# Supplementary material for: Multiplex Cytological Profiling Assay to Measure Diverse Cellular States
Source: PLoS One. 2013 Dec 2;8(12):e80999. doi: 10.1371/journal.pone.0080999 (PMC3847047; doi:10.1371/journal.pone.0080999)
Supplement: Dataset S2 — CellProfiler illumination function. (ZIP) [file pone.0080999.s002.zip]

Archive with 121 entries (100 files):
- illumination/
- illumination/20596/
- illumination/20596/illumSyto.mat
- illumination/20596/illumER.mat
- illumination/20596/illumPh_golgi.mat
- illumination/20596/illumMito.mat
- illumination/20596/illumHoechst.mat
- illumination/20608/
- illumination/20608/illumSyto.mat
- illumination/20608/illumER.mat
- illumination/20608/illumPh_golgi.mat
- illumination/20608/illumMito.mat
- illumination/20608/illumHoechst.mat
- illumination/20640/
- illumination/20640/illumSyto.mat
- illumination/20640/illumER.mat
- illumination/20640/illumPh_golgi.mat
- illumination/20640/illumMito.mat
- illumination/20640/illumHoechst.mat
- illumination/20592/
- illumination/20592/illumSyto.mat
- illumination/20592/illumER.mat
- illumination/20592/illumPh_golgi.mat
- illumination/20592/illumMito.mat
- illumination/20592/illumHoechst.mat
- illumination/20646/
- illumination/20646/illumSyto.mat
- illumination/20646/illumER.mat
- illumination/20646/illumPh_golgi.mat
- illumination/20646/illumMito.mat
- illumination/20646/illumHoechst.mat
- illumination/20591/
- illumination/20591/illumSyto.mat
- illumination/20591/illumER.mat
- illumination/20591/illumPh_golgi.mat
- illumination/20591/illumMito.mat
- illumination/20591/illumHoechst.mat
- illumination/20594/
- illumination/20594/illumSyto.mat
- illumination/20594/illumER.mat
- illumination/20594/illumPh_golgi.mat
- illumination/20594/illumMito.mat
- illumination/20594/illumHoechst.mat
- illumination/20586/
- illumination/20586/illumSyto.mat
- illumination/20586/illumER.mat
- illumination/20586/illumPh_golgi.mat
- illumination/20586/illumMito.mat
- illumination/20586/illumHoechst.mat
- illumination/20589/
- illumination/20589/illumSyto.mat
- illumination/20589/illumER.mat
- illumination/20589/illumPh_golgi.mat
- illumination/20589/illumMito.mat
- illumination/20589/illumHoechst.mat
- illumination/20593/
- illumination/20593/illumSyto.mat
- illumination/20593/illumER.mat
- illumination/20593/illumPh_golgi.mat
- illumination/20593/illumMito.mat
- illumination/20593/illumHoechst.mat
- illumination/20639/
- illumination/20639/illumSyto.mat
- illumination/20639/illumER.mat
- illumination/20639/illumPh_golgi.mat
- illumination/20639/illumMito.mat
- illumination/20639/illumHoechst.mat
- illumination/20641/
- illumination/20641/illumSyto.mat
- illumination/20641/illumER.mat
- illumination/20641/illumPh_golgi.mat
- illumination/20641/illumMito.mat
- illumination/20641/illumHoechst.mat
- illumination/20595/
- illumination/20595/illumSyto.mat
- illumination/20595/illumER.mat
- illumination/20595/illumPh_golgi.mat
- illumination/20595/illumMito.mat
- illumination/20595/illumHoechst.mat
- illumination/20590/
- illumination/20590/illumSyto.mat
- illumination/20590/illumER.mat
- illumination/20590/illumPh_golgi.mat
- illumination/20590/illumMito.mat
- illumination/20590/illumHoechst.mat
- illumination/20626/
- illumination/20626/illumSyto.mat
- illumination/20626/illumER.mat
- illumination/20626/illumPh_golgi.mat
- illumination/20626/illumMito.mat
- illumination/20626/illumHoechst.mat
- illumination/20625/
- illumination/20625/illumSyto.mat
- illumination/20625/illumER.mat
- illumination/20625/illumPh_golgi.mat
- illumination/20625/illumMito.mat
- illumination/20625/illumHoechst.mat
- illumination/20585/
- illumination/20585/illumSyto.mat
- illumination/20585/illumER.mat
- illumination/20585/illumPh_golgi.mat
- illumination/20585/illumMito.mat
- illumination/20585/illumHoechst.mat
- illumination/20607/
- illumination/20607/illumSyto.mat
- illumination/20607/illumER.mat
- illumination/20607/illumPh_golgi.mat
- illumination/20607/illumMito.mat
- illumination/20607/illumHoechst.mat
- illumination/20633/
- illumination/20633/illumSyto.mat
- illumination/20633/illumER.mat
- illumination/20633/illumPh_golgi.mat
- illumination/20633/illumMito.mat
- illumination/20633/illumHoechst.mat
- illumination/20630/
- illumination/20630/illumSyto.mat
- illumination/20630/illumER.mat
- illumination/20630/illumPh_golgi.mat
- illumination/20630/illumMito.mat
- illumination/20630/illumHoechst.mat
