# Supplementary material for: Multiplex Cytological Profiling Assay to Measure Diverse Cellular States
Source: PLoS One. 2013 Dec 2;8(12):e80999. doi: 10.1371/journal.pone.0080999 (PMC3847047; doi:10.1371/journal.pone.0080999)
Supplement: Dataset S4 — Source code to programs that analyze image features. (ZIP) [file pone.0080999.s004.zip]

Archive with 61 entries (58 files):
- inputs/CDRP-compound-annotations.xls
- inputs/GOslimMap.txt
- inputs/SlimmingForCDRP.xls
- code/Makefile
- code/common.py
- code/CDRP_Current.properties
- code/supplement.properties
- code/filter_profiles.py
- code/cluster_profiles.m
- code/permute.py
- code/plot_dendrogram.m
- code/annotations.py
- code/make_supp_table_clusters.py
- code/make_supp_table_compounds.py
- code/name_compounds.py
- results/HEAD/
- code/uclid.m
- code/DataFrame/
- code/DataFrame/DFview.m
- code/DataFrame/DFtomat.m
- code/DataFrame/DFaddindex.m
- code/DataFrame/DFisnum.m
- code/DataFrame/DFtostruct.m
- code/DataFrame/utility/
- code/DataFrame/utility/makevert.m
- code/DataFrame/utility/well2rowcol.m
- code/DataFrame/utility/enumitems.m
- code/DataFrame/utility/getfirst.m
- code/DataFrame/utility/getlast.m
- code/DataFrame/utility/rowcol2well.m
- code/DataFrame/utility/uniqueNotMiss.m
- code/DataFrame/utility/cell2delim.m
- code/DataFrame/utility/strsplit.m
- code/DataFrame/utility/conv2str.m
- code/DataFrame/utility/num2colidx.m
- code/DataFrame/utility/notindex.m
- code/DataFrame/utility/well2id.m
- code/DataFrame/utility/isint.m
- code/DataFrame/DFcat.m
- code/DataFrame/DFverify.m
- code/DataFrame/DFkeepcol.m
- code/DataFrame/DFwrite.m
- code/DataFrame/DFgetgood.m
- code/DataFrame/DFfilter.m
- code/DataFrame/DFsort.m
- code/DataFrame/DFkeeprow.m
- code/DataFrame/DFrenamecol.m
- code/DataFrame/DFunmerge.m
- code/DataFrame/DFrmcol.m
- code/DataFrame/DFindex.m
- code/DataFrame/DFjoin.m
- code/DataFrame/DFread.m
- code/DataFrame/DFfrommat.m
- code/DataFrame/DFvalues.m
- code/DataFrame/Contents.m
- code/make_supp_table_features.py
- code/lib.py
- code/test_util.py
- code/util.py
- code/plot_compound_effect_magnitude.py
- code/cv.py
