# Supplementary material for: Multiplex Cytological Profiling Assay to Measure Diverse Cellular States
Source: PLoS One. 2013 Dec 2;8(12):e80999. doi: 10.1371/journal.pone.0080999 (PMC3847047; doi:10.1371/journal.pone.0080999)
Supplement: Dataset S4 — Source code to programs that analyze image features. (ZIP) [file pone.0080999.s004.zip › inputs/CDRP-compound-annotations.xls]

## Sheet: 76
BROAD_ID	CPD_ID	VERB	ANNO_TERM	ANNO_SOURCE_NAME	ANNO_DB_ID	ANNO_DESC
BRD-K98763141-001-06-8	26882		Pain	MeSH	MeSH:D010146
BRD-K98763141-001-06-8	26882		Pain	MeSH	MeSH:D010146
BRD-K98763141-001-06-8	26882		Pain	MeSH	MeSH:D010146
BRD-K98763141-001-06-8	26882		Inflammation	MeSH	MeSH:D007249
BRD-K98763141-001-06-8	26882		Inflammation	MeSH	MeSH:D007249
BRD-K98763141-001-06-8	26882		analgesic	UseClass	UseClass:8081
BRD-K98763141-001-06-8	26882		analgesic	UseClass	UseClass:8081
BRD-K98763141-001-06-8	26882		analgesic	UseClass	UseClass:8081
BRD-K98763141-001-06-8	26882		analgesic	UseClass	UseClass:8081
BRD-K98763141-001-06-8	26882		anti-inflammatory	UseClass	UseClass:8071
BRD-K98763141-001-06-8	26882		anti-inflammatory	UseClass	UseClass:8071
BRD-K98763141-001-06-8	26882		anti-inflammatory	UseClass	UseClass:8071
BRD-K98763141-001-06-8	26882		anti-inflammatory	UseClass	UseClass:8071
BRD-A62421304-004-05-6	23261		cns agent	UseClass	UseClass:8113
BRD-K05434375-001-04-0	50707	inhibits	kinase activity	GO:MF	GO:0016301
BRD-K05434375-001-04-0	50707	inhibits	kinase activity	GO:MF	GO:0016301
BRD-K41713976-001-02-0	58531	inhibits	inward rectifier potassium channel activity	GO:MF	GO:0005242
BRD-K41713976-001-02-0	58531	inhibits	inward rectifier potassium channel activity	GO:MF	GO:0005242
BRD-K98174813-001-05-7	23225		muscle relaxant (spasmolytic)	UseClass	UseClass:8132
BRD-K65508953-001-05-5	26986		Neoplasms	MeSH	MeSH:D009369
BRD-K65508953-001-05-5	26986		anti-neoplastic	UseClass	UseClass:8066
BRD-K45071273-003-05-8	23260		anesthetic	UseClass	UseClass:8082
BRD-K06543683-001-04-4	50701	inhibits	protein kinase C activity	GO:MF	GO:0004697
BRD-K06543683-001-04-4	50701	inhibits	RPS6KA2	Entrez	GeneID:6196	ribosomal protein S6 kinase, 90kDa, polypeptide 2 (Homo sapiens)
BRD-K35941380-001-01-7	61900	inhibits	HTR2C	Entrez	GeneID:3358	5-hydroxytryptamine (serotonin) receptor 2C (Homo sapiens)
BRD-K16542329-001-05-1	25013		Hypersensitivity	MeSH	MeSH:D006967
BRD-K16542329-001-05-1	25013		Asthma	MeSH	MeSH:D001249
BRD-K16542329-001-05-1	25013		anti-asthmatic	UseClass	UseClass:8078
BRD-K16542329-001-05-1	25013		anti-allergy	UseClass	UseClass:8077
BRD-K16542329-001-05-1	25013	inhibits	Phosphodiesterase	ChemBank	CBPROTID:1000343
BRD-K79501723-003-03-4	32644	inhibits	sensory perception of pain	GO:BP	GO:0019233
BRD-K79501723-003-03-4	32644		Postoperative Nausea and Vomiting	MeSH	MeSH:D020250
BRD-K79501723-003-03-4	32644		Motion Sickness	MeSH	MeSH:D009041
BRD-K79501723-003-03-4	32644		analgesic	UseClass	UseClass:8081
BRD-K79501723-003-03-4	32644		anti-histamine	UseClass	UseClass:8072
BRD-K79501723-003-03-4	32644	inhibits	HRH1	Entrez	GeneID:3269	histamine receptor H1 (Homo sapiens)
BRD-K42095107-001-05-6	25322	inhibits	calmodulin-dependent protein kinase activity	GO:MF	GO:0004683
BRD-K42095107-001-05-6	25322		Neoplasms	MeSH	MeSH:D009369
BRD-K42095107-001-05-6	25322		Neoplasms	MeSH	MeSH:D009369
BRD-K42095107-001-05-6	25322		Neoplasms	MeSH	MeSH:D009369
BRD-K42095107-001-05-6	25322		Neoplasms	MeSH	MeSH:D009369
BRD-K42095107-001-05-6	25322		Neoplasms	MeSH	MeSH:D009369
BRD-K42095107-001-05-6	25322		anti-oxidant	UseClass	UseClass:8137
BRD-K42095107-001-05-6	25322		anti-neoplastic	UseClass	UseClass:8066
BRD-K42095107-001-05-6	25322		anti-neoplastic	UseClass	UseClass:8066
BRD-K42095107-001-05-6	25322		anti-neoplastic	UseClass	UseClass:8066
BRD-K42095107-001-05-6	25322		anti-neoplastic	UseClass	UseClass:8066
BRD-K42095107-001-05-6	25322		anti-neoplastic	UseClass	UseClass:8066
BRD-K42095107-001-05-6	25322		anti-neoplastic	UseClass	UseClass:8066
BRD-K02265150-001-05-9	33122	inhibits	neurotransmitter uptake	GO:BP	GO:0001504
BRD-K02265150-001-05-9	33122	inhibits	neurotransmitter uptake	GO:BP	GO:0001504
BRD-K02265150-001-05-9	33122	inhibits	neurotransmitter uptake	GO:BP	GO:0001504
BRD-K02265150-001-05-9	33122	inhibits	neurotransmitter uptake	GO:BP	GO:0001504
BRD-K02265150-001-05-9	33122	inhibits	neurotransmitter uptake	GO:BP	GO:0001504
BRD-K02265150-001-05-9	33122	inhibits	neurotransmitter uptake	GO:BP	GO:0001504
BRD-K02265150-001-05-9	33122		Depression	MeSH	MeSH:D003863
BRD-K02265150-001-05-9	33122		anti-depressant	UseClass	UseClass:8119
BRD-K02265150-001-05-9	33122		anti-histamine	UseClass	UseClass:8072
BRD-A13946108-001-04-9	33189		Pain	MeSH	MeSH:D010146
BRD-A13946108-001-04-9	33189		Inflammation	MeSH	MeSH:D007249
BRD-A13946108-001-04-9	33189		Fever	MeSH	MeSH:D005334
BRD-A13946108-001-04-9	33189		analgesic	UseClass	UseClass:8081
BRD-A13946108-001-04-9	33189		anti-pyretic	UseClass	UseClass:8075
BRD-A13946108-001-04-9	33189		anti-inflammatory	UseClass	UseClass:8071
BRD-A13946108-001-04-9	33189	inhibits	PDE2A	Entrez	GeneID:5138	phosphodiesterase 2A, cGMP-stimulated (Homo sapiens)
BRD-K56940463-001-05-4	23155		anesthetic	UseClass	UseClass:8082
BRD-K31611373-001-02-7	58483	activates	PTGFR	Entrez	GeneID:5737	prostaglandin F receptor (FP) (Homo sapiens)
BRD-K31611373-001-02-7	58483	activates	PTGFR	Entrez	GeneID:5737	prostaglandin F receptor (FP) (Homo sapiens)
BRD-K31611373-001-02-7	58483	activates	PTGFR	Entrez	GeneID:5737	prostaglandin F receptor (FP) (Homo sapiens)
BRD-K31611373-001-02-7	58483	activates	PTGFR	Entrez	GeneID:5737	prostaglandin F receptor (FP) (Homo sapiens)
BRD-K31611373-001-02-7	58483	activates	PTGFR	Entrez	GeneID:5737	prostaglandin F receptor (FP) (Homo sapiens)
BRD-K67966701-335-03-5	25022		Hypertension	MeSH	MeSH:D006973
BRD-K67966701-335-03-5	25022		anti-hypertensive	UseClass	UseClass:8091
BRD-K67966701-335-03-5	25022	inhibits	ACE	Entrez	GeneID:1636	angiotensin I converting enzyme (peptidyl-dipeptidase A) 1 (Homo sapiens)
BRD-K18910433-001-04-4	36611		Osteoporosis	MeSH	MeSH:D010024
BRD-K18910433-001-04-4	36611		Osteoporosis	MeSH	MeSH:D010024
BRD-K18910433-001-04-4	36611		Osteoporosis	MeSH	MeSH:D010024
BRD-K18910433-001-04-4	36611		Osteoporosis	MeSH	MeSH:D010024
BRD-K18910433-001-04-4	36611		Osteoporosis	MeSH	MeSH:D010024
BRD-K18910433-001-04-4	36611		Menopause	MeSH	MeSH:D008593
BRD-K18910433-001-04-4	36611		Menopause	MeSH	MeSH:D008593
BRD-K18910433-001-04-4	36611		Menopause	MeSH	MeSH:D008593
BRD-K18910433-001-04-4	36611		Menopause	MeSH	MeSH:D008593
BRD-K18910433-001-04-4	36611		Menopause	MeSH	MeSH:D008593
BRD-K18910433-001-04-4	36611		Menopause	MeSH	MeSH:D008593
BRD-K18910433-001-04-4	36611		Menopause	MeSH	MeSH:D008593
BRD-K19111024-001-05-0	23203		Hyperlipidemias	MeSH	MeSH:D006949
BRD-K19111024-001-05-0	23203		anti-hyperlipidemic	UseClass	UseClass:8097
BRD-A29289453-001-02-1	50743	inhibits	platelet activating factor receptor activity	GO:MF	GO:0004992
BRD-A29289453-001-02-1	50743	inhibits	platelet activating factor receptor activity	GO:MF	GO:0004992
BRD-A29289453-001-02-1	50743	inhibits	platelet activating factor receptor activity	GO:MF	GO:0004992
BRD-A29289453-001-02-1	50743	inhibits	platelet activating factor receptor activity	GO:MF	GO:0004992
BRD-K11742128-003-05-1	26930		anti-histamine	UseClass	UseClass:8072
BRD-K11742128-003-05-1	26930		anti-histamine	UseClass	UseClass:8072
BRD-K11742128-003-05-1	26930		anti-histamine	UseClass	UseClass:8072
BRD-K11742128-003-05-1	26930	inhibits	HRH1	Entrez	GeneID:3269	histamine receptor H1 (Homo sapiens)
BRD-K21283037-003-03-9	23580	inhibits	neurotransmitter uptake	GO:BP	GO:0001504
BRD-K21283037-003-03-9	23580	inhibits	neurotransmitter uptake	GO:BP	GO:0001504
BRD-K21283037-003-03-9	23580	inhibits	neurotransmitter uptake	GO:BP	GO:0001504
BRD-K21283037-003-03-9	23580	inhibits	neurotransmitter uptake	GO:BP	GO:0001504
BRD-K21283037-003-03-9	23580	inhibits	neurotransmitter uptake	GO:BP	GO:0001504
BRD-K21283037-003-03-9	23580	inhibits	neurotransmitter uptake	GO:BP	GO:0001504
BRD-K21283037-003-03-9	23580	inhibits	GABA receptor activity	GO:MF	GO:0016917
BRD-K21283037-003-03-9	23580	inhibits	GABA receptor activity	GO:MF	GO:0016917
BRD-K21283037-003-03-9	23580	inhibits	GABA receptor activity	GO:MF	GO:0016917
BRD-K21283037-003-03-9	23580	inhibits	GABA receptor activity	GO:MF	GO:0016917
BRD-K21283037-003-03-9	23580	inhibits	GABA receptor activity	GO:MF	GO:0016917
BRD-K21283037-003-03-9	23580	inhibits	GABA receptor activity	GO:MF	GO:0016917
BRD-K21283037-003-03-9	23580	inhibits	GABA receptor activity	GO:MF	GO:0016917
BRD-K21283037-003-03-9	23580	inhibits	voltage-gated sodium channel activity	GO:MF	GO:0005248
BRD-K21283037-003-03-9	23580	inhibits	voltage-gated sodium channel activity	GO:MF	GO:0005248
BRD-K21283037-003-03-9	23580	inhibits	voltage-gated sodium channel activity	GO:MF	GO:0005248
BRD-K21283037-003-03-9	23580	inhibits	voltage-gated sodium channel activity	GO:MF	GO:0005248
BRD-K21283037-003-03-9	23580	inhibits	voltage-gated sodium channel activity	GO:MF	GO:0005248
BRD-K21283037-003-03-9	23580	inhibits	voltage-gated sodium channel activity	GO:MF	GO:0005248
BRD-K21283037-003-03-9	23580	inhibits	voltage-gated sodium channel activity	GO:MF	GO:0005248
BRD-K21283037-003-03-9	23580		Seizures	MeSH	MeSH:D012640
BRD-K21283037-003-03-9	23580		Seizures	MeSH	MeSH:D012640
BRD-K21283037-003-03-9	23580		Seizures	MeSH	MeSH:D012640
BRD-K21283037-003-03-9	23580		Seizures	MeSH	MeSH:D012640
BRD-K21283037-003-03-9	23580		Seizures	MeSH	MeSH:D012640
BRD-K21283037-003-03-9	23580		Seizures	MeSH	MeSH:D012640
BRD-K21283037-003-03-9	23580		Seizures	MeSH	MeSH:D012640
BRD-K21283037-003-03-9	23580		Seizures	MeSH	MeSH:D012640
BRD-K21283037-003-03-9	23580		Ischemia	MeSH	MeSH:D007511
BRD-K21283037-003-03-9	23580		Ischemia	MeSH	MeSH:D007511
BRD-K21283037-003-03-9	23580		Ischemia	MeSH	MeSH:D007511
BRD-K21283037-003-03-9	23580		Ischemia	MeSH	MeSH:D007511
BRD-K21283037-003-03-9	23580		Ischemia	MeSH	MeSH:D007511
BRD-K21283037-003-03-9	23580		Ischemia	MeSH	MeSH:D007511
BRD-K21283037-003-03-9	23580		Ischemia	MeSH	MeSH:D007511
BRD-K21283037-003-03-9	23580		Ischemia	MeSH	MeSH:D007511
BRD-K21283037-003-03-9	23580		Anxiety Disorders	MeSH	MeSH:D001008
BRD-K21283037-003-03-9	23580		Anxiety Disorders	MeSH	MeSH:D001008
BRD-K21283037-003-03-9	23580		Anxiety Disorders	MeSH	MeSH:D001008
BRD-K21283037-003-03-9	23580		Anxiety Disorders	MeSH	MeSH:D001008
BRD-K21283037-003-03-9	23580		Anxiety Disorders	MeSH	MeSH:D001008
BRD-K21283037-003-03-9	23580		Anxiety Disorders	MeSH	MeSH:D001008
BRD-K21283037-003-03-9	23580		Anxiety Disorders	MeSH	MeSH:D001008
BRD-K21283037-003-03-9	23580		Anxiety Disorders	MeSH	MeSH:D001008
BRD-K21283037-003-03-9	23580		Anxiety Disorders	MeSH	MeSH:D001008
BRD-K21283037-003-03-9	23580		anti-anxiety	UseClass	UseClass:8123
BRD-K21283037-003-03-9	23580		anti-anxiety	UseClass	UseClass:8123
BRD-K21283037-003-03-9	23580		anti-anxiety	UseClass	UseClass:8123
BRD-K21283037-003-03-9	23580		anti-anxiety	UseClass	UseClass:8123
BRD-K21283037-003-03-9	23580		anti-anxiety	UseClass	UseClass:8123
BRD-K21283037-003-03-9	23580		anti-anxiety	UseClass	UseClass:8123
BRD-K21283037-003-03-9	23580		anti-anxiety	UseClass	UseClass:8123
BRD-K21283037-003-03-9	23580		anti-anxiety	UseClass	UseClass:8123
BRD-K21283037-003-03-9	23580		anti-anxiety	UseClass	UseClass:8123
BRD-K21283037-003-03-9	23580		anti-anxiety	UseClass	UseClass:8123
BRD-K21283037-003-03-9	23580		anti-anxiety	UseClass	UseClass:8123
BRD-K21283037-003-03-9	23580		anti-anxiety	UseClass	UseClass:8123
BRD-K21283037-003-03-9	23580		anti-anxiety	UseClass	UseClass:8123
BRD-K21283037-003-03-9	23580		anti-anxiety	UseClass	UseClass:8123
BRD-K21283037-003-03-9	23580		anti-anxiety	UseClass	UseClass:8123
BRD-K21283037-003-03-9	23580		anti-convulsant	UseClass	UseClass:8121
BRD-K21283037-003-03-9	23580		anti-convulsant	UseClass	UseClass:8121
BRD-K21283037-003-03-9	23580		anti-convulsant	UseClass	UseClass:8121
BRD-K21283037-003-03-9	23580		anti-convulsant	UseClass	UseClass:8121
BRD-K21283037-003-03-9	23580		anti-convulsant	UseClass	UseClass:8121
BRD-K21283037-003-03-9	23580		anti-convulsant	UseClass	UseClass:8121
BRD-K21283037-003-03-9	23580		anti-convulsant	UseClass	UseClass:8121
BRD-K21283037-003-03-9	23580		anti-convulsant	UseClass	UseClass:8121
BRD-K21283037-003-03-9	23580		anti-convulsant	UseClass	UseClass:8121
BRD-K21283037-003-03-9	23580		psychotropic agent	UseClass	UseClass:8120
BRD-K21283037-003-03-9	23580		psychotropic agent	UseClass	UseClass:8120
BRD-K21283037-003-03-9	23580		psychotropic agent	UseClass	UseClass:8120
BRD-K21283037-003-03-9	23580		psychotropic agent	UseClass	UseClass:8120
BRD-K21283037-003-03-9	23580		psychotropic agent	UseClass	UseClass:8120
BRD-K21283037-003-03-9	23580		psychotropic agent	UseClass	UseClass:8120
BRD-K21283037-003-03-9	23580		psychotropic agent	UseClass	UseClass:8120
BRD-K21283037-003-03-9	23580		psychotropic agent	UseClass	UseClass:8120
BRD-K21283037-003-03-9	23580		psychotropic agent	UseClass	UseClass:8120
BRD-K21283037-003-03-9	23580		psychotropic agent	UseClass	UseClass:8120
BRD-K21283037-003-03-9	23580		psychotropic agent	UseClass	UseClass:8120
BRD-K21283037-003-03-9	23580		psychotropic agent	UseClass	UseClass:8120
BRD-K21283037-003-03-9	23580		psychotropic agent	UseClass	UseClass:8120
BRD-K21283037-003-03-9	23580		psychotropic agent	UseClass	UseClass:8120
BRD-K21283037-003-03-9	23580		psychotropic agent	UseClass	UseClass:8120
BRD-K21283037-003-03-9	23580		hypnotic	UseClass	UseClass:8115
BRD-K21283037-003-03-9	23580		hypnotic	UseClass	UseClass:8115
BRD-K21283037-003-03-9	23580		hypnotic	UseClass	UseClass:8115
BRD-K21283037-003-03-9	23580		hypnotic	UseClass	UseClass:8115
BRD-K21283037-003-03-9	23580		hypnotic	UseClass	UseClass:8115
BRD-K21283037-003-03-9	23580		hypnotic	UseClass	UseClass:8115
BRD-K21283037-003-03-9	23580		hypnotic	UseClass	UseClass:8115
BRD-K21283037-003-03-9	23580		hypnotic	UseClass	UseClass:8115
BRD-K21283037-003-03-9	23580		anti-ischemic	UseClass	UseClass:8099
BRD-K21283037-003-03-9	23580		anti-ischemic	UseClass	UseClass:8099
BRD-K21283037-003-03-9	23580		anti-ischemic	UseClass	UseClass:8099
BRD-K21283037-003-03-9	23580		anti-ischemic	UseClass	UseClass:8099
BRD-K21283037-003-03-9	23580		anti-ischemic	UseClass	UseClass:8099
BRD-K21283037-003-03-9	23580		anti-ischemic	UseClass	UseClass:8099
BRD-K21283037-003-03-9	23580		anesthetic	UseClass	UseClass:8082
BRD-K21283037-003-03-9	23580		anesthetic	UseClass	UseClass:8082
BRD-K21283037-003-03-9	23580		anesthetic	UseClass	UseClass:8082
BRD-K21283037-003-03-9	23580		anesthetic	UseClass	UseClass:8082
BRD-K21283037-003-03-9	23580		anesthetic	UseClass	UseClass:8082
BRD-K21283037-003-03-9	23580		anesthetic	UseClass	UseClass:8082
BRD-K21283037-003-03-9	23580		anesthetic	UseClass	UseClass:8082
BRD-K21283037-003-03-9	23580		anesthetic	UseClass	UseClass:8082
BRD-K21283037-003-03-9	23580		anesthetic	UseClass	UseClass:8082
BRD-A55946879-001-02-9	50147	inhibits	ALOX5	Entrez	GeneID:240	arachidonate 5-lipoxygenase (Homo sapiens)
BRD-A55946879-001-02-9	50147	inhibits	ALOX5	Entrez	GeneID:240	arachidonate 5-lipoxygenase (Homo sapiens)
BRD-K56792340-001-05-8	24957	inhibits	ATPase activity	GO:MF	GO:0016887
BRD-K56792340-001-05-8	24957		pesticide	UseClass	UseClass:8148
BRD-K56792340-001-05-8	24957		pesticide	UseClass	UseClass:8148
BRD-K56792340-001-05-8	24957		anti-oxidant	UseClass	UseClass:8137
BRD-K56792340-001-05-8	24957		anti-oxidant	UseClass	UseClass:8137
BRD-K98530306-003-05-0	23234	activates	alpha2-adrenergic receptor activity	GO:MF	GO:0004938
BRD-K98530306-003-05-0	23234		Hypertension	MeSH	MeSH:D006973
BRD-K98530306-003-05-0	23234		Hypertension	MeSH	MeSH:D006973
BRD-K98530306-003-05-0	23234		Hypertension	MeSH	MeSH:D006973
BRD-K98530306-003-05-0	23234		Hypertension	MeSH	MeSH:D006973
BRD-K98530306-003-05-0	23234		Hypertension	MeSH	MeSH:D006973
BRD-K98530306-003-05-0	23234		Hypertension	MeSH	MeSH:D006973
BRD-K98530306-003-05-0	23234		Hypertension	MeSH	MeSH:D006973
BRD-K98530306-003-05-0	23234		Hypertension	MeSH	MeSH:D006973
BRD-K98530306-003-05-0	23234		anti-hypertensive	UseClass	UseClass:8091
BRD-K98530306-003-05-0	23234		anti-hypertensive	UseClass	UseClass:8091
BRD-K98530306-003-05-0	23234		anti-hypertensive	UseClass	UseClass:8091
BRD-K98530306-003-05-0	23234		anti-hypertensive	UseClass	UseClass:8091
BRD-K98530306-003-05-0	23234		anti-hypertensive	UseClass	UseClass:8091
BRD-A89585551-003-03-4	25080		Malaria	MeSH	MeSH:D008288
BRD-A89585551-003-03-4	25080		anti-malarial	UseClass	UseClass:8110
BRD-K93754473-048-05-3	26972	inhibits	estrogen receptor activity	GO:MF	GO:0030284
BRD-K93754473-048-05-3	26972		Breast Neoplasms	MeSH	MeSH:D001943
BRD-K93754473-048-05-3	26972		Breast Neoplasms	MeSH	MeSH:D001943
BRD-K93754473-048-05-3	26972		Breast Neoplasms	MeSH	MeSH:D001943
BRD-K93754473-048-05-3	26972		hormone antagonist	UseClass	UseClass:8144
BRD-K93754473-048-05-3	26972	inhibits	ESR2	Entrez	GeneID:2100	estrogen receptor 2 (ER beta) (Homo sapiens)
BRD-A53952395-003-05-3	27778		anesthetic	UseClass	UseClass:8082
BRD-A48180038-003-05-2	23291		Parkinson Disease	MeSH	MeSH:D010300
BRD-A48180038-003-05-2	23291		Parkinson Disease	MeSH	MeSH:D010300
BRD-K76805682-001-02-7	50149	activates	apoptosis	GO:BP	GO:0006915
BRD-K76805682-001-02-7	50149	inhibits	GSK3A	Entrez	GeneID:2931	glycogen synthase kinase 3 alpha (Homo sapiens)
BRD-A79672927-001-05-8	29708	inhibits	muscarinic acetylcholine receptor activity	GO:MF	GO:0004981
BRD-A79672927-001-05-8	29708		mydriatic	UseClass	UseClass:8124
BRD-A07207424-001-04-1	44695	inhibits	3',5'-cyclic-AMP phosphodiesterase activity	GO:MF	GO:0004115
BRD-A97104540-004-04-4	24961	activates	beta-adrenergic receptor activity	GO:MF	GO:0004939
BRD-A97104540-004-04-4	24961		bronchodilator	UseClass	UseClass:8088
BRD-A97104540-004-04-4	24961	activates	ADRB2	Entrez	GeneID:154	adrenergic, beta-2-, receptor, surface (Homo sapiens)
BRD-K55930204-001-02-7	33153		Epilepsy, Tonic-Clonic	MeSH	MeSH:D004830
BRD-K55930204-001-02-7	33153		anti-convulsant	UseClass	UseClass:8121
BRD-K11129031-001-05-1	30390		anti-lipemic	UseClass	UseClass:8096
BRD-K11129031-001-05-1	30390		anti-lipemic	UseClass	UseClass:8096
BRD-K11129031-001-05-1	30390		cardiovascular agent	UseClass	UseClass:8089
BRD-K11129031-001-05-1	30390		cardiovascular agent	UseClass	UseClass:8089
BRD-K75641298-003-05-2	28458		Vomiting	MeSH	MeSH:D014839
BRD-K75641298-003-05-2	28458		anti-emetic	UseClass	UseClass:8127
BRD-K75641298-003-05-2	28458		anti-emetic	UseClass	UseClass:8127
BRD-K75641298-003-05-2	28458		anti-emetic	UseClass	UseClass:8127
BRD-K75641298-003-05-2	28458		anti-emetic	UseClass	UseClass:8127
BRD-K75641298-003-05-2	28458	inhibits	DRD2	Entrez	GeneID:1813	dopamine receptor D2 (Homo sapiens)
BRD-K06208435-001-02-9	58931	inhibits	calcium channel activity	GO:MF	GO:0005262
BRD-K06208435-001-02-9	58931	inhibits	calcium channel activity	GO:MF	GO:0005262
BRD-A77291778-003-05-5	28113	inhibits	muscarinic acetylcholine receptor activity	GO:MF	GO:0004981
BRD-A77291778-003-05-5	28113		smooth muscle relaxant	UseClass	UseClass:8133
BRD-A77291778-003-05-5	28113		mydriatic	UseClass	UseClass:8124
BRD-K79711234-001-06-8	26940		Bacterial Infections	MeSH	MeSH:D001424
BRD-K79711234-001-06-8	26940		anti-bacterial	UseClass	UseClass:8104
BRD-K48168960-001-05-1	33169		hormonal agent	UseClass	UseClass:8141
BRD-K48168960-001-05-1	33169		hormonal agent	UseClass	UseClass:8141
BRD-K18922609-004-04-1	33150	inhibits	cholinesterase activity	GO:MF	GO:0004104
BRD-K18922609-004-04-1	33150	inhibits	cholinesterase activity	GO:MF	GO:0004104
BRD-K18922609-004-04-1	33150	inhibits	cholinesterase activity	GO:MF	GO:0004104
BRD-K18922609-004-04-1	33150		Myasthenia Gravis	MeSH	MeSH:D009157
BRD-K18922609-004-04-1	33150		Myasthenia Gravis	MeSH	MeSH:D009157
BRD-K18922609-004-04-1	33150		Myasthenia Gravis	MeSH	MeSH:D009157
BRD-K18922609-004-04-1	33150		Myasthenia Gravis	MeSH	MeSH:D009157
BRD-K18922609-004-04-1	33150		muscular agent	UseClass	UseClass:8131
BRD-K62363391-001-05-8	32609		Pneumonia, Pneumocystis	MeSH	MeSH:D011020
BRD-K62363391-001-05-8	32609		Leprosy	MeSH	MeSH:D007918
BRD-K62363391-001-05-8	32609		anti-infective agent	UseClass	UseClass:8103
BRD-K52662033-003-05-5	24446	inhibits	sodium channel activity	GO:MF	GO:0005272
BRD-K52662033-003-05-5	24446		Arrhythmias, Cardiac	MeSH	MeSH:D001145
BRD-K52662033-003-05-5	24446		Arrhythmias, Cardiac	MeSH	MeSH:D001145
BRD-K52662033-003-05-5	24446		Arrhythmias, Cardiac	MeSH	MeSH:D001145
BRD-K52662033-003-05-5	24446		anti-arrhythmic	UseClass	UseClass:8090
BRD-K52662033-003-05-5	24446		anti-arrhythmic	UseClass	UseClass:8090
BRD-K52662033-003-05-5	24446		anesthetic	UseClass	UseClass:8082
BRD-K99300445-003-03-4	23243		Arrhythmias, Cardiac	MeSH	MeSH:D001145
BRD-K99300445-003-03-4	23243		Arrhythmias, Cardiac	MeSH	MeSH:D001145
BRD-K99300445-003-03-4	23243		Arrhythmias, Cardiac	MeSH	MeSH:D001145
BRD-K99300445-003-03-4	23243		Arrhythmias, Cardiac	MeSH	MeSH:D001145
BRD-K99300445-003-03-4	23243		anti-arrhythmic	UseClass	UseClass:8090
BRD-K99300445-003-03-4	23243		anti-arrhythmic	UseClass	UseClass:8090
BRD-K99300445-003-03-4	23243		anti-arrhythmic	UseClass	UseClass:8090
BRD-K99300445-003-03-4	23243		anti-arrhythmic	UseClass	UseClass:8090
BRD-K99300445-003-03-4	23243		anti-arrhythmic	UseClass	UseClass:8090
BRD-K99300445-003-03-4	23243		anti-histamine	UseClass	UseClass:8072
BRD-K99300445-003-03-4	23243		anti-histamine	UseClass	UseClass:8072
BRD-K99300445-003-03-4	23243	binds	HRH1	Entrez	GeneID:3269	histamine receptor H1 (Homo sapiens)
BRD-K99300445-003-03-4	23243	binds	HRH1	Entrez	GeneID:3269	histamine receptor H1 (Homo sapiens)
BRD-K99300445-003-03-4	23243	binds	HRH1	Entrez	GeneID:3269	histamine receptor H1 (Homo sapiens)
BRD-A56675431-001-04-0	23207		Hypertension	MeSH	MeSH:D006973
BRD-A56675431-001-04-0	23207		diuretic	UseClass	UseClass:8153
BRD-A56675431-001-04-0	23207		anti-hypertensive	UseClass	UseClass:8091
BRD-K97181089-310-03-0	23180	inhibits	calcium ion transport	GO:BP	GO:0006816
BRD-K97181089-310-03-0	23180	inhibits	calcium ion transport	GO:BP	GO:0006816
BRD-K97181089-310-03-0	23180	inhibits	calcium ion transport	GO:BP	GO:0006816
BRD-K97181089-310-03-0	23180	inhibits	calcium ion transport	GO:BP	GO:0006816
BRD-K97181089-310-03-0	23180	inhibits	calcium ion transport	GO:BP	GO:0006816
BRD-K97181089-310-03-0	23180	inhibits	calcium ion transport	GO:BP	GO:0006816
BRD-K97181089-310-03-0	23180	inhibits	calcium ion transport	GO:BP	GO:0006816
BRD-K97181089-310-03-0	23180	inhibits	calcium ion transport	GO:BP	GO:0006816
BRD-K97181089-310-03-0	23180	inhibits	calcium ion transport	GO:BP	GO:0006816
BRD-K97181089-310-03-0	23180	inhibits	calcium ion transport	GO:BP	GO:0006816
BRD-K97181089-310-03-0	23180	inhibits	calcium ion transport	GO:BP	GO:0006816
BRD-K97181089-310-03-0	23180	inhibits	calcium ion transport	GO:BP	GO:0006816
BRD-K97181089-310-03-0	23180	inhibits	calcium ion transport	GO:BP	GO:0006816
BRD-K97181089-310-03-0	23180	inhibits	calcium ion transport	GO:BP	GO:0006816
BRD-K97181089-310-03-0	23180	inhibits	calcium ion transport	GO:BP	GO:0006816
BRD-K97181089-310-03-0	23180	inhibits	sodium ion transport	GO:BP	GO:0006814
BRD-K97181089-310-03-0	23180	inhibits	sodium ion transport	GO:BP	GO:0006814
BRD-K97181089-310-03-0	23180	inhibits	sodium ion transport	GO:BP	GO:0006814
BRD-K97181089-310-03-0	23180	inhibits	sodium ion transport	GO:BP	GO:0006814
BRD-K97181089-310-03-0	23180	inhibits	sodium ion transport	GO:BP	GO:0006814
BRD-K97181089-310-03-0	23180	inhibits	sodium ion transport	GO:BP	GO:0006814
BRD-K97181089-310-03-0	23180	inhibits	sodium ion transport	GO:BP	GO:0006814
BRD-K97181089-310-03-0	23180	inhibits	sodium ion transport	GO:BP	GO:0006814
BRD-K97181089-310-03-0	23180	inhibits	sodium ion transport	GO:BP	GO:0006814
BRD-K97181089-310-03-0	23180	inhibits	sodium ion transport	GO:BP	GO:0006814
BRD-K97181089-310-03-0	23180	inhibits	sodium ion transport	GO:BP	GO:0006814
BRD-K97181089-310-03-0	23180	inhibits	sodium ion transport	GO:BP	GO:0006814
BRD-K97181089-310-03-0	23180	inhibits	sodium ion transport	GO:BP	GO:0006814
BRD-K97181089-310-03-0	23180	inhibits	sodium ion transport	GO:BP	GO:0006814
BRD-K97181089-310-03-0	23180	inhibits	sodium ion transport	GO:BP	GO:0006814
BRD-K97181089-310-03-0	23180	inhibits	low voltage-gated calcium channel activity	GO:MF	GO:0008332
BRD-K97181089-310-03-0	23180	inhibits	low voltage-gated calcium channel activity	GO:MF	GO:0008332
BRD-K97181089-310-03-0	23180	inhibits	low voltage-gated calcium channel activity	GO:MF	GO:0008332
BRD-K97181089-310-03-0	23180	inhibits	low voltage-gated calcium channel activity	GO:MF	GO:0008332
BRD-K97181089-310-03-0	23180	inhibits	low voltage-gated calcium channel activity	GO:MF	GO:0008332
BRD-K97181089-310-03-0	23180	inhibits	low voltage-gated calcium channel activity	GO:MF	GO:0008332
BRD-K97181089-310-03-0	23180	inhibits	low voltage-gated calcium channel activity	GO:MF	GO:0008332
BRD-K97181089-310-03-0	23180	inhibits	low voltage-gated calcium channel activity	GO:MF	GO:0008332
BRD-K97181089-310-03-0	23180		diuretic	UseClass	UseClass:8153
BRD-K97181089-310-03-0	23180		diuretic	UseClass	UseClass:8153
BRD-K97181089-310-03-0	23180		smooth muscle relaxant	UseClass	UseClass:8133
BRD-K97181089-310-03-0	23180		smooth muscle relaxant	UseClass	UseClass:8133
BRD-K97181089-310-03-0	23180		smooth muscle relaxant	UseClass	UseClass:8133
BRD-K97181089-310-03-0	23180		smooth muscle relaxant	UseClass	UseClass:8133
BRD-K97181089-310-03-0	23180		smooth muscle relaxant	UseClass	UseClass:8133
BRD-K97181089-310-03-0	23180		smooth muscle relaxant	UseClass	UseClass:8133
BRD-K97181089-310-03-0	23180		smooth muscle relaxant	UseClass	UseClass:8133
BRD-K97181089-310-03-0	23180		smooth muscle relaxant	UseClass	UseClass:8133
BRD-K97181089-310-03-0	23180		smooth muscle relaxant	UseClass	UseClass:8133
BRD-K97181089-310-03-0	23180		smooth muscle relaxant	UseClass	UseClass:8133
BRD-K97181089-310-03-0	23180	inhibits	PLAU	Entrez	GeneID:5328	plasminogen activator, urokinase (Homo sapiens)
BRD-A31385885-001-02-1	23564		cardiac stimulant	UseClass	UseClass:8100
BRD-K85119730-001-06-5	33089	inhibits	ATP-activated inward rectifier potassium channel activity	GO:MF	GO:0015272
BRD-K85119730-001-06-5	33089	inhibits	ATP-activated inward rectifier potassium channel activity	GO:MF	GO:0015272
BRD-K85119730-001-06-5	33089		Glucose Metabolism Disorders	MeSH	MeSH:D044882
BRD-K85119730-001-06-5	33089		Glucose Metabolism Disorders	MeSH	MeSH:D044882
BRD-K85119730-001-06-5	33089		Glucose Metabolism Disorders	MeSH	MeSH:D044882
BRD-A18620900-001-02-9	29734		hormonal agent	UseClass	UseClass:8141
BRD-K55191674-237-02-7	28104		Bacterial Infections	MeSH	MeSH:D001424
BRD-K55191674-237-02-7	28104		Bacterial Infections	MeSH	MeSH:D001424
BRD-K55191674-237-02-7	28104		anti-bacterial	UseClass	UseClass:8104
BRD-K02404261-001-03-5	25426	inhibits	adenosine receptor activity, G-protein coupled	GO:MF	GO:0001609
BRD-K02404261-001-03-5	25426		cns agent	UseClass	UseClass:8113
BRD-K02404261-001-03-5	25426		cns agent	UseClass	UseClass:8113
BRD-K02404261-001-03-5	25426		cardiac stimulant	UseClass	UseClass:8100
BRD-K61443650-236-02-4	23582		Mycoses	MeSH	MeSH:D009181
BRD-K61443650-236-02-4	23582		Bacterial Infections	MeSH	MeSH:D001424
BRD-K61443650-236-02-4	23582		antiseptic	UseClass	UseClass:8111
BRD-K61443650-236-02-4	23582		anti-fungal	UseClass	UseClass:8105
BRD-K61443650-236-02-4	23582		anti-bacterial	UseClass	UseClass:8104
BRD-K68336408-003-02-2	50124	inhibits	EGFR	Entrez	GeneID:1956	epidermal growth factor receptor (Homo sapiens)
BRD-K68336408-003-02-2	50124	inhibits	EGFR	Entrez	GeneID:1956	epidermal growth factor receptor (Homo sapiens)
BRD-K68336408-003-02-2	50124	inhibits	EGFR	Entrez	GeneID:1956	epidermal growth factor receptor (Homo sapiens)
BRD-K68336408-003-02-2	50124	inhibits	EGFR	Entrez	GeneID:1956	epidermal growth factor receptor (Homo sapiens)
BRD-K68336408-003-02-2	50124	inhibits	EGFR	Entrez	GeneID:1956	epidermal growth factor receptor (Homo sapiens)
BRD-A03932035-004-02-7	29820		muscle relaxant (spasmolytic)	UseClass	UseClass:8132
BRD-A43940795-001-03-6	26290	inhibits	voltage-gated calcium channel activity	GO:MF	GO:0005245
BRD-K80738081-001-06-2	25061	inhibits	prostaglandin-endoperoxide synthase activity	GO:MF	GO:0004666
BRD-K80738081-001-06-2	25061	inhibits	RRM1	Entrez	GeneID:6240	ribonucleotide reductase M1 (Homo sapiens)
BRD-K80738081-001-06-2	25061	inhibits	CSNK2A1	Entrez	GeneID:1457	casein kinase 2, alpha 1 polypeptide (Homo sapiens)
BRD-K12513978-001-05-0	24962	inhibits	prostaglandin receptor activity	GO:MF	GO:0004955
BRD-K12513978-001-05-0	24962	inhibits	prostaglandin receptor activity	GO:MF	GO:0004955
BRD-K12513978-001-05-0	24962		Inflammation	MeSH	MeSH:D007249
BRD-K12513978-001-05-0	24962		Inflammation	MeSH	MeSH:D007249
BRD-K12513978-001-05-0	24962		Inflammation	MeSH	MeSH:D007249
BRD-K12513978-001-05-0	24962		Inflammation	MeSH	MeSH:D007249
BRD-K12513978-001-05-0	24962		anti-inflammatory	UseClass	UseClass:8071
BRD-K12513978-001-05-0	24962		anti-inflammatory	UseClass	UseClass:8071
BRD-K12513978-001-05-0	24962		anti-inflammatory	UseClass	UseClass:8071
BRD-K12513978-001-05-0	24962		anti-inflammatory	UseClass	UseClass:8071
BRD-K12513978-001-05-0	24962		anti-inflammatory	UseClass	UseClass:8071
BRD-K12513978-001-05-0	24962		anti-inflammatory	UseClass	UseClass:8071
BRD-K12513978-001-05-0	24962		anti-inflammatory	UseClass	UseClass:8071
BRD-K71125014-001-07-3	24989		Bacterial Infections	MeSH	MeSH:D001424
BRD-K71125014-001-07-3	24989		Bacterial Infections	MeSH	MeSH:D001424
BRD-K19352500-070-02-5	33166	inhibits	protein export from nucleus	GO:BP	GO:0006611
BRD-K19352500-070-02-5	33166	inhibits	dopamine receptor activity	GO:MF	GO:0004952
BRD-K19352500-070-02-5	33166		Vomiting	MeSH	MeSH:D014839
BRD-K19352500-070-02-5	33166		Neoplasms	MeSH	MeSH:D009369
BRD-K19352500-070-02-5	33166		Neoplasms	MeSH	MeSH:D009369
BRD-K19352500-070-02-5	33166		anti-emetic	UseClass	UseClass:8127
BRD-K19352500-070-02-5	33166		tranquilizer	UseClass	UseClass:8117
BRD-K19352500-070-02-5	33166		anti-neoplastic	UseClass	UseClass:8066
BRD-K28307902-001-05-0	32666		Prostatic Neoplasms	MeSH	MeSH:D011471
BRD-K28307902-001-05-0	32666		Hirsutism	MeSH	MeSH:D006628
BRD-K28307902-001-05-0	32666		hormone antagonist	UseClass	UseClass:8144
BRD-K28307902-001-05-0	32666	inhibits	AR	Entrez	GeneID:367	androgen receptor (Homo sapiens)
BRD-K21733600-001-02-6	31773		Pain	MeSH	MeSH:D010146
BRD-K21733600-001-02-6	31773		Osteoarthritis	MeSH	MeSH:D010003
BRD-K21733600-001-02-6	31773		Inflammation	MeSH	MeSH:D007249
BRD-K21733600-001-02-6	31773		Dysmenorrhea	MeSH	MeSH:D004412
BRD-K21733600-001-02-6	31773		analgesic	UseClass	UseClass:8081
BRD-K21733600-001-02-6	31773		anti-inflammatory	UseClass	UseClass:8071
BRD-K21733600-001-02-6	31773	inhibits	PTGS2	Entrez	GeneID:5743	prostaglandin-endoperoxide synthase 2 (prostaglandin G/H synthase and cyclooxygenase) (Homo sapiens)
BRD-K05653692-001-02-5	58472		Neoplasm Metastasis	MeSH	MeSH:D009362
BRD-K05653692-001-02-5	58472		Neoplasm Metastasis	MeSH	MeSH:D009362
BRD-K05653692-001-02-5	58472		Neoplasm Metastasis	MeSH	MeSH:D009362
BRD-K05653692-001-02-5	58472		anti-neoplastic	UseClass	UseClass:8066
BRD-K05653692-001-02-5	58472		anti-neoplastic	UseClass	UseClass:8066
BRD-K05653692-001-02-5	58472		anti-neoplastic	UseClass	UseClass:8066
BRD-K05653692-001-02-5	58472		anti-proliferative	UseClass	UseClass:8065
BRD-K05653692-001-02-5	58472		anti-proliferative	UseClass	UseClass:8065
BRD-K05653692-001-02-5	58472		anti-proliferative	UseClass	UseClass:8065
BRD-K61463582-001-02-3	30387		carcinogen	UseClass	UseClass:8067
BRD-K61463582-001-02-3	30387		carcinogen	UseClass	UseClass:8067
BRD-K08556791-001-02-7	31313		insecticide	UseClass	UseClass:8149
BRD-K08556791-001-02-7	31313		insecticide	UseClass	UseClass:8149
BRD-K08556791-001-02-7	31313		anti-parasitic	UseClass	UseClass:8107
BRD-K08556791-001-02-7	31313		anti-parasitic	UseClass	UseClass:8107
BRD-K33986892-001-02-3	31327		herbicide	UseClass	UseClass:8146
BRD-K33986892-001-02-3	31327		herbicide	UseClass	UseClass:8146
BRD-K63861289-001-03-0	32648		Hypertension	MeSH	MeSH:D006973
BRD-K63861289-001-03-0	32648		Angina Pectoris	MeSH	MeSH:D000787
BRD-K63861289-001-03-0	32648		anti-anginal	UseClass	UseClass:8095
BRD-K63861289-001-03-0	32648		anti-hypertensive	UseClass	UseClass:8091
BRD-K61269089-001-01-4	45095	activates	antioxidant activity	GO:MF	GO:0016209
BRD-K61269089-001-01-4	45095	inhibits	epidermal growth factor receptor activity	GO:MF	GO:0005006
BRD-K61269089-001-01-4	45095	inhibits	protein kinase C activity	GO:MF	GO:0004697
BRD-K61269089-001-01-4	45095	inhibits	cAMP-dependent protein kinase activity	GO:MF	GO:0004691
BRD-K61269089-001-01-4	45095	inhibits	protein kinase activity	GO:MF	GO:0004672
BRD-A75726477-003-04-9	41576	activates	beta-adrenergic receptor activity	GO:MF	GO:0004939
BRD-A75726477-003-04-9	41576		smooth muscle relaxant	UseClass	UseClass:8133
BRD-A75726477-003-04-9	41576		bronchodilator	UseClass	UseClass:8088
BRD-A75726477-003-04-9	41576	activates	ADRB2	Entrez	GeneID:154	adrenergic, beta-2-, receptor, surface (Homo sapiens)
BRD-K41567533-001-02-6	31285		insecticide	UseClass	UseClass:8149
BRD-K41567533-001-02-6	31285		insecticide	UseClass	UseClass:8149
BRD-K62792802-001-02-8	50724	inhibits	guanylate cyclase activity	GO:MF	GO:0004383
BRD-K62792802-001-02-8	50724		Anaphylaxis	MeSH	MeSH:D000707
BRD-K62792802-001-02-8	50724		immunomodulator	UseClass	UseClass:8073
BRD-K62792802-001-02-8	50724		immunomodulator	UseClass	UseClass:8073
BRD-K62792802-001-02-8	50724		immunomodulator	UseClass	UseClass:8073
BRD-K62792802-001-02-8	50724		immunomodulator	UseClass	UseClass:8073
BRD-K62792802-001-02-8	50724		immunomodulator	UseClass	UseClass:8073
BRD-K62792802-001-02-8	50724		immunomodulator	UseClass	UseClass:8073
BRD-K62792802-001-02-8	50724		immunomodulator	UseClass	UseClass:8073
BRD-A36010170-001-02-4	27816		Inflammation	MeSH	MeSH:D007249
BRD-A36010170-001-02-4	27816		anti-inflammatory	UseClass	UseClass:8071
BRD-K76845197-001-01-3	54925		Bacterial Infections	MeSH	MeSH:D001424
BRD-K76845197-001-01-3	54925		anti-bacterial	UseClass	UseClass:8104
BRD-K82795137-001-02-3	27812		Rhinitis	MeSH	MeSH:D012220
BRD-K82795137-001-02-3	27812	inhibits	HRH1	Entrez	GeneID:3269	histamine receptor H1 (Homo sapiens)
BRD-K55567017-001-02-4	23590		anti-oxidant	UseClass	UseClass:8137
BRD-K47886988-323-03-0	24934		Bacterial Infections	MeSH	MeSH:D001424
BRD-K47886988-323-03-0	24934		Bacterial Infections	MeSH	MeSH:D001424
BRD-K47886988-323-03-0	24934		Bacterial Infections	MeSH	MeSH:D001424
BRD-K47886988-323-03-0	24934		anti-bacterial	UseClass	UseClass:8104
BRD-K47886988-323-03-0	24934		anti-bacterial	UseClass	UseClass:8104
BRD-K47886988-323-03-0	24934		anti-bacterial	UseClass	UseClass:8104
BRD-K47886988-323-03-0	24934		anti-bacterial	UseClass	UseClass:8104
BRD-K47886988-323-03-0	24934		anti-bacterial	UseClass	UseClass:8104
BRD-K47886988-323-03-0	24934		anti-bacterial	UseClass	UseClass:8104
BRD-K47886988-323-03-0	24934		anti-bacterial	UseClass	UseClass:8104
BRD-K47886988-323-03-0	24934		anti-bacterial	UseClass	UseClass:8104
BRD-K47886988-323-03-0	24934		anti-bacterial	UseClass	UseClass:8104
BRD-K47886988-323-03-0	24934		anti-bacterial	UseClass	UseClass:8104
BRD-K47886988-323-03-0	24934	inhibits	DNA topoisomerase II	ChemBank	CBPROTID:1000514
BRD-K89055274-048-04-5	33993		Spasm	MeSH	MeSH:D013035
BRD-K89055274-048-04-5	33993		muscle relaxant (spasmolytic)	UseClass	UseClass:8132
BRD-K89055274-048-04-5	33993		muscle relaxant (spasmolytic)	UseClass	UseClass:8132
BRD-K14821540-001-02-1	50697	affects	proton transport	GO:BP	GO:0015992
BRD-K14821540-001-02-1	50697	affects	proton transport	GO:BP	GO:0015992
BRD-K14821540-001-02-1	50697	affects	proton transport	GO:BP	GO:0015992
BRD-K14821540-001-02-1	50697	affects	proton transport	GO:BP	GO:0015992
BRD-K14821540-001-02-1	50697	affects	proton transport	GO:BP	GO:0015992
BRD-K14821540-001-02-1	50697	affects	proton transport	GO:BP	GO:0015992
BRD-K14821540-001-02-1	50697	affects	proton transport	GO:BP	GO:0015992
BRD-K14821540-001-02-1	50697	affects	proton transport	GO:BP	GO:0015992
BRD-K14821540-001-02-1	50697	affects	proton transport	GO:BP	GO:0015992
BRD-K14821540-001-02-1	50697	affects	proton transport	GO:BP	GO:0015992
BRD-K14821540-001-02-1	50697	affects	proton transport	GO:BP	GO:0015992
BRD-K14821540-001-02-1	50697	affects	proton transport	GO:BP	GO:0015992
BRD-A99633051-001-04-7	25047		Seizures	MeSH	MeSH:D012640
BRD-A99633051-001-04-7	25047		Epilepsy, Absence	MeSH	MeSH:D004832
BRD-A99633051-001-04-7	25047		anti-convulsant	UseClass	UseClass:8121
BRD-A22106989-001-01-9	56383		anti-parasitic	UseClass	UseClass:8107
BRD-A22106989-001-01-9	56383		anti-parasitic	UseClass	UseClass:8107
BRD-K99946902-001-02-6	29757		Neoplasms	MeSH	MeSH:D009369
BRD-K99946902-001-02-6	29757		Neoplasms	MeSH	MeSH:D009369
BRD-K99946902-001-02-6	29757		Neoplasms	MeSH	MeSH:D009369
BRD-K99946902-001-02-6	29757		Neoplasms	MeSH	MeSH:D009369
BRD-K99946902-001-02-6	29757		Neoplasms	MeSH	MeSH:D009369
BRD-K99946902-001-02-6	29757		Helminthiasis	MeSH	MeSH:D006373
BRD-K99946902-001-02-6	29757		Helminthiasis	MeSH	MeSH:D006373
BRD-K99946902-001-02-6	29757		Helminthiasis	MeSH	MeSH:D006373
BRD-K99946902-001-02-6	29757		Helminthiasis	MeSH	MeSH:D006373
BRD-K99946902-001-02-6	29757		antiseptic	UseClass	UseClass:8111
BRD-K99946902-001-02-6	29757		anti-helminthic	UseClass	UseClass:8109
BRD-K99946902-001-02-6	29757		anti-helminthic	UseClass	UseClass:8109
BRD-K99946902-001-02-6	29757		anti-neoplastic	UseClass	UseClass:8066
BRD-K99946902-001-02-6	29757		anti-neoplastic	UseClass	UseClass:8066
BRD-K61250553-003-05-8	30640	inhibits	calcium channel activity	GO:MF	GO:0005262
BRD-K61250553-003-05-8	30640	inhibits	calcium channel activity	GO:MF	GO:0005262
BRD-K61250553-003-05-8	30640	inhibits	calcium channel activity	GO:MF	GO:0005262
BRD-K61250553-003-05-8	30640	activates	OPRM1	Entrez	GeneID:4988	opioid receptor, mu 1 (Homo sapiens)
BRD-K61250553-003-05-8	30640	binds	OPRD1	Entrez	GeneID:4985	opioid receptor, delta 1 (Homo sapiens)
BRD-K61250553-003-05-8	30640	binds	OPRD1	Entrez	GeneID:4985	opioid receptor, delta 1 (Homo sapiens)
BRD-K61250553-003-05-8	30640	binds	OPRD1	Entrez	GeneID:4985	opioid receptor, delta 1 (Homo sapiens)
BRD-K61250553-003-05-8	30640	binds	OPRD1	Entrez	GeneID:4985	opioid receptor, delta 1 (Homo sapiens)
BRD-K31491153-003-02-6	32656		cns agent	UseClass	UseClass:8113
BRD-K31491153-003-02-6	32656		cns agent	UseClass	UseClass:8113
BRD-K31491153-003-02-6	32656	activates	5-hydroxytryptamine 3 receptor	ChemBank	CBPROTID:1000421
BRD-A94624445-236-02-2	50169	activates	cAMP-dependent protein kinase activity	GO:MF	GO:0004691
BRD-A94624445-236-02-2	50169	activates	cAMP-dependent protein kinase activity	GO:MF	GO:0004691
BRD-A94624445-236-02-2	50169	activates	cAMP-dependent protein kinase activity	GO:MF	GO:0004691
BRD-A94624445-236-02-2	50169	activates	cAMP-dependent protein kinase activity	GO:MF	GO:0004691
BRD-A26711594-001-02-7	24986		Hypertension	MeSH	MeSH:D006973
BRD-A26711594-001-02-7	24986		Hypertension	MeSH	MeSH:D006973
BRD-A26711594-001-02-7	24986		vasodilator	UseClass	UseClass:8092
BRD-K08111712-001-02-7	45595		Meningitis, Bacterial	MeSH	MeSH:D016920
BRD-K08111712-001-02-7	45595		Rickettsia Infections	MeSH	MeSH:D012282
BRD-K08111712-001-02-7	45595		Bacterial Infections	MeSH	MeSH:D001424
BRD-K08111712-001-02-7	45595		Bacterial Infections	MeSH	MeSH:D001424
BRD-K08111712-001-02-7	45595		Bacterial Infections	MeSH	MeSH:D001424
BRD-K08111712-001-02-7	45595		anti-bacterial	UseClass	UseClass:8104
BRD-K49481516-004-04-3	36625	inhibits	cholinesterase activity	GO:MF	GO:0004104
BRD-K49481516-004-04-3	36625		Pain	MeSH	MeSH:D010146
BRD-K49481516-004-04-3	36625		Pain	MeSH	MeSH:D010146
BRD-K49481516-004-04-3	36625		Alzheimer Disease	MeSH	MeSH:D000544
BRD-K49481516-004-04-3	36625		Alzheimer Disease	MeSH	MeSH:D000544
BRD-K49481516-004-04-3	36625		analgesic	UseClass	UseClass:8081
BRD-K49481516-004-04-3	36625	inhibits	ACHE	Entrez	GeneID:43	acetylcholinesterase (Homo sapiens)
BRD-K93332168-001-03-2	35323	inhibits	MAOA	Entrez	GeneID:4128	monoamine oxidase A (Homo sapiens)
BRD-A87715314-003-05-2	27798	inhibits	beta-adrenergic receptor activity	GO:MF	GO:0004939
BRD-K29359156-001-06-1	25007		Stroke	MeSH	MeSH:D020521
BRD-K29359156-001-06-1	25007		Liver Diseases	MeSH	MeSH:D008107
BRD-K29359156-001-06-1	25007		Inflammation	MeSH	MeSH:D007249
BRD-K29359156-001-06-1	25007		anti-oxidant	UseClass	UseClass:8137
BRD-K29359156-001-06-1	25007		anti-inflammatory	UseClass	UseClass:8071
BRD-K30553453-001-05-8	30694		Spasm	MeSH	MeSH:D013035
BRD-K30553453-001-05-8	30694		Neoplasms	MeSH	MeSH:D009369
BRD-K30553453-001-05-8	30694		muscle relaxant (spasmolytic)	UseClass	UseClass:8132
BRD-K30553453-001-05-8	30694		anti-neoplastic	UseClass	UseClass:8066
BRD-K52075715-001-02-6	27785		Helminthiasis	MeSH	MeSH:D006373
BRD-K52075715-001-02-6	27785		anti-helminthic	UseClass	UseClass:8109
BRD-K52075715-001-02-6	27785		anti-helminthic	UseClass	UseClass:8109
BRD-K86434416-001-02-7	51025	inhibits	MAOB	Entrez	GeneID:4129	monoamine oxidase B (Homo sapiens)
BRD-A19661776-003-05-2	32668		Depression	MeSH	MeSH:D003863
BRD-A19661776-003-05-2	32668		anti-depressant	UseClass	UseClass:8119
BRD-A19661776-003-05-2	32668		anti-histamine	UseClass	UseClass:8072
BRD-A19661776-003-05-2	32668	inhibits	5-hydroxytryptamine 2 receptor	ChemBank	CBPROTID:1000385
BRD-K50398167-323-03-3	29806	inhibits	prostaglandin-endoperoxide synthase activity	GO:MF	GO:0004666
BRD-K50398167-323-03-3	29806		Inflammation	MeSH	MeSH:D007249
BRD-K50398167-323-03-3	29806		Fever	MeSH	MeSH:D005334
BRD-K50398167-323-03-3	29806		anti-pyretic	UseClass	UseClass:8075
BRD-K50398167-323-03-3	29806		anti-inflammatory	UseClass	UseClass:8071
BRD-K50398167-323-03-3	29806	inhibits	ALOX5	Entrez	GeneID:240	arachidonate 5-lipoxygenase (Homo sapiens)
BRD-K82103381-003-03-7	29739		vasodilator	UseClass	UseClass:8092
BRD-K82103381-003-03-7	29739		vasodilator	UseClass	UseClass:8092
BRD-K80353807-001-06-3	23622		Spasm	MeSH	MeSH:D013035
BRD-K80353807-001-06-3	23622		muscle relaxant (spasmolytic)	UseClass	UseClass:8132
BRD-K80353807-001-06-3	23622		muscle relaxant (spasmolytic)	UseClass	UseClass:8132
BRD-K80353807-001-06-3	23622		cardiac stimulant	UseClass	UseClass:8100
BRD-K80353807-001-06-3	23622		cardiac stimulant	UseClass	UseClass:8100
BRD-K80353807-001-06-3	23622		cardiac stimulant	UseClass	UseClass:8100
BRD-K80353807-001-06-3	23622		cardiac stimulant	UseClass	UseClass:8100
BRD-K05528470-001-01-9	61936	inhibits	DRD4	Entrez	GeneID:1815	dopamine receptor D4 (Homo sapiens)
BRD-K86873305-236-03-0	34025		Bacterial Infections	MeSH	MeSH:D001424
BRD-K86873305-236-03-0	34025		anti-bacterial	UseClass	UseClass:8104
BRD-K04804440-311-02-3	27795		Bacterial Infections	MeSH	MeSH:D001424
BRD-K04804440-311-02-3	27795		Bacterial Infections	MeSH	MeSH:D001424
BRD-K04804440-311-02-3	27795		Bacterial Infections	MeSH	MeSH:D001424
BRD-K04804440-311-02-3	27795		antiseptic	UseClass	UseClass:8111
BRD-K04804440-311-02-3	27795		antiseptic	UseClass	UseClass:8111
BRD-K04804440-311-02-3	27795		anti-bacterial	UseClass	UseClass:8104
BRD-K04804440-311-02-3	27795		anti-bacterial	UseClass	UseClass:8104
BRD-K04804440-311-02-3	27795		anti-bacterial	UseClass	UseClass:8104
BRD-K04804440-311-02-3	27795	inhibits	CYP1A2	Entrez	GeneID:1544	cytochrome P450, family 1, subfamily A, polypeptide 2 (Homo sapiens)
BRD-K04804440-311-02-3	27795	inhibits	DNA topoisomerase II	ChemBank	CBPROTID:1000514
BRD-K91315211-334-02-3	32657		Meniere Disease	MeSH	MeSH:D008575
BRD-K91315211-334-02-3	32657		vasodilator	UseClass	UseClass:8092
BRD-A41145729-001-02-7	58499	activates	retinoid-X receptor activity	GO:MF	GO:0004886
BRD-A41145729-001-02-7	58499	activates	retinoid-X receptor activity	GO:MF	GO:0004886
BRD-A41145729-001-02-7	58499	activates	retinoid-X receptor activity	GO:MF	GO:0004886
BRD-K38305202-001-02-6	44667	inhibits	DRD2	Entrez	GeneID:1813	dopamine receptor D2 (Homo sapiens)
BRD-A29644307-050-05-5	27777		Depression	MeSH	MeSH:D003863
BRD-A29644307-050-05-5	27777		anti-depressant	UseClass	UseClass:8119
BRD-K90214371-001-02-0	56761	activates	PTGER1	Entrez	GeneID:5731	prostaglandin E receptor 1 (subtype EP1), 42kDa (Homo sapiens)
BRD-K90214371-001-02-0	56761	activates	PTGER1	Entrez	GeneID:5731	prostaglandin E receptor 1 (subtype EP1), 42kDa (Homo sapiens)
BRD-A45889380-336-03-4	26971	affects	oxidoreductase activity	GO:MF	GO:0016491
BRD-A45889380-336-03-4	26971	inhibits	potassium channel activity	GO:MF	GO:0005267
BRD-A45889380-336-03-4	26971		Helminthiasis	MeSH	MeSH:D006373
BRD-A45889380-336-03-4	26971		Helminthiasis	MeSH	MeSH:D006373
BRD-A45889380-336-03-4	26971		anti-malarial	UseClass	UseClass:8110
BRD-A45889380-336-03-4	26971		anti-malarial	UseClass	UseClass:8110
BRD-A45889380-336-03-4	26971		anti-helminthic	UseClass	UseClass:8109
BRD-A45889380-336-03-4	26971		anti-helminthic	UseClass	UseClass:8109
BRD-A45889380-336-03-4	26971	inhibits	ALOX5	Entrez	GeneID:240	arachidonate 5-lipoxygenase (Homo sapiens)
BRD-K17223896-001-02-7	28776		Mycoses	MeSH	MeSH:D009181
BRD-K17223896-001-02-7	28776		Bacterial Infections	MeSH	MeSH:D001424
BRD-K17223896-001-02-7	28776		anti-fungal	UseClass	UseClass:8105
BRD-K17223896-001-02-7	28776		anti-bacterial	UseClass	UseClass:8104
BRD-K69195780-001-01-5	61860	inhibits	HTR1A	Entrez	GeneID:3350	5-hydroxytryptamine (serotonin) receptor 1A (Homo sapiens)
BRD-A71033472-003-05-6	29773	inhibits	calmodulin-dependent protein kinase activity	GO:MF	GO:0004683
BRD-A71033472-003-05-6	29773		vasodilator	UseClass	UseClass:8092
BRD-K81326768-236-03-4	29727		Pain	MeSH	MeSH:D010146
BRD-K81326768-236-03-4	29727		Inflammation	MeSH	MeSH:D007249
BRD-K81326768-236-03-4	29727		analgesic	UseClass	UseClass:8081
BRD-K81326768-236-03-4	29727		analgesic	UseClass	UseClass:8081
BRD-K81326768-236-03-4	29727		anti-inflammatory	UseClass	UseClass:8071
BRD-A11813248-001-02-8	58527	inhibits	potassium ion transport	GO:BP	GO:0006813
BRD-A11813248-001-02-8	58527	inhibits	potassium ion transport	GO:BP	GO:0006813
BRD-K47278471-003-05-7	29733		anti-histamine	UseClass	UseClass:8072
BRD-K47278471-003-05-7	29733	inhibits	HRH1	Entrez	GeneID:3269	histamine receptor H1 (Homo sapiens)
BRD-K54330070-001-05-5	50762	inhibits	PTGS2	Entrez	GeneID:5743	prostaglandin-endoperoxide synthase 2 (prostaglandin G/H synthase and cyclooxygenase) (Homo sapiens)
BRD-K54330070-001-05-5	50762	inhibits	MAPK11	Entrez	GeneID:5600	mitogen-activated protein kinase 11 (Homo sapiens)
BRD-K54330070-001-05-5	50762	inhibits	MAPK14	Entrez	GeneID:1432	mitogen-activated protein kinase 14 (Homo sapiens)
BRD-K54330070-001-05-5	50762	inhibits	MP kinase activity	ObsoleteTerm	GO:0008339
BRD-K41406082-001-05-5	33186		Bacterial Infections	MeSH	MeSH:D001424
BRD-K41406082-001-05-5	33186		Bacterial Infections	MeSH	MeSH:D001424
BRD-K41406082-001-05-5	33186		Bacterial Infections	MeSH	MeSH:D001424
BRD-K41406082-001-05-5	33186		Bacterial Infections	MeSH	MeSH:D001424
BRD-K41406082-001-05-5	33186		anti-bacterial	UseClass	UseClass:8104
BRD-K79759585-001-02-1	27872		Erectile Dysfunction	MeSH	MeSH:D007172
BRD-K79759585-001-02-1	27872	inhibits	PDE5A	Entrez	GeneID:8654	phosphodiesterase 5A, cGMP-specific (Homo sapiens)
BRD-K79759585-001-02-1	27872	inhibits	PDE2A	Entrez	GeneID:5138	phosphodiesterase 2A, cGMP-stimulated (Homo sapiens)
BRD-A22305049-003-05-2	33095		anti-hyperlipidproteinemic	UseClass	UseClass:8098
BRD-A22305049-003-05-2	33095		anti-hyperlipidproteinemic	UseClass	UseClass:8098
BRD-A22305049-003-05-2	33095		anti-hyperlipidproteinemic	UseClass	UseClass:8098
BRD-A22305049-003-05-2	33095		anti-hyperlipidproteinemic	UseClass	UseClass:8098
BRD-A22305049-003-05-2	33095		anti-hyperlipidproteinemic	UseClass	UseClass:8098
BRD-A22305049-003-05-2	33095		anti-hyperlipidproteinemic	UseClass	UseClass:8098
BRD-A22305049-003-05-2	33095		anti-hyperlipidproteinemic	UseClass	UseClass:8098
BRD-A22305049-003-05-2	33095	inhibits	INSR	Entrez	GeneID:3643	insulin receptor (Homo sapiens)
BRD-A22305049-003-05-2	33095	inhibits	INSR	Entrez	GeneID:3643	insulin receptor (Homo sapiens)
BRD-A29734509-001-03-8	29796		Arrhythmias, Cardiac	MeSH	MeSH:D001145
BRD-A29734509-001-03-8	29796		anti-arrhythmic	UseClass	UseClass:8090
BRD-A50311610-300-05-4	25369		Vomiting	MeSH	MeSH:D014839
BRD-A50311610-300-05-4	25369		anti-emetic	UseClass	UseClass:8127
BRD-A50311610-300-05-4	25369		anti-histamine	UseClass	UseClass:8072
BRD-A50311610-300-05-4	25369	inhibits	HRH1	Entrez	GeneID:3269	histamine receptor H1 (Homo sapiens)
BRD-K15933101-003-01-2	61946		Parkinson Disease	MeSH	MeSH:D010300
BRD-K15933101-003-01-2	61946		cns agent	UseClass	UseClass:8113
BRD-K15933101-003-01-2	61946	activates	DRD4	Entrez	GeneID:1815	dopamine receptor D4 (Homo sapiens)
BRD-K15933101-003-01-2	61946	activates	DRD3	Entrez	GeneID:1814	dopamine receptor D3 (Homo sapiens)
BRD-K15933101-003-01-2	61946	activates	DRD2	Entrez	GeneID:1813	dopamine receptor D2 (Homo sapiens)
BRD-K79437791-001-02-4	50121	inhibits	methyltransferase activity	GO:MF	GO:0008168
BRD-A09472452-015-03-6	35315	inhibits	sodium channel activity	GO:MF	GO:0005272
BRD-A09472452-015-03-6	35315	inhibits	sodium channel activity	GO:MF	GO:0005272
BRD-A09472452-015-03-6	35315		Arrhythmias, Cardiac	MeSH	MeSH:D001145
BRD-A09472452-015-03-6	35315		Arrhythmias, Cardiac	MeSH	MeSH:D001145
BRD-A09472452-015-03-6	35315		Arrhythmias, Cardiac	MeSH	MeSH:D001145
BRD-A09472452-015-03-6	35315		anti-arrhythmic	UseClass	UseClass:8090
BRD-A09472452-015-03-6	35315		anti-arrhythmic	UseClass	UseClass:8090
BRD-A33614871-001-02-8	25003		hormonal agent	UseClass	UseClass:8141
BRD-K31342827-001-05-4	50773	inhibits	tau-protein kinase activity	GO:MF	GO:0050321
BRD-K31342827-001-05-4	50773	inhibits	protein kinase C activity	GO:MF	GO:0004697
BRD-K31342827-001-05-4	50773	inhibits	cAMP-dependent protein kinase activity	GO:MF	GO:0004691
BRD-K31342827-001-05-4	50773	inhibits	telomerase activity	GO:MF	GO:0003720
BRD-K31342827-001-05-4	50773	inhibits	protein kinase C activity	GO:MF	GO:0004697
BRD-K31342827-001-05-4	50773	inhibits	PRKCG	Entrez	GeneID:5582	protein kinase C, gamma (Homo sapiens)
BRD-K31342827-001-05-4	50773	inhibits	PRKCE	Entrez	GeneID:5581	protein kinase C, epsilon (Homo sapiens)
BRD-K31342827-001-05-4	50773	inhibits	PRKCD	Entrez	GeneID:5580	protein kinase C, delta (Homo sapiens)
BRD-K31342827-001-05-4	50773	inhibits	PRKCB	Entrez	GeneID:5579	protein kinase C, beta (Homo sapiens)
BRD-K31342827-001-05-4	50773	inhibits	PRKCA	Entrez	GeneID:5578	protein kinase C, alpha (Homo sapiens)
BRD-K31342827-001-05-4	50773	inhibits	GSK3B	Entrez	GeneID:2932	glycogen synthase kinase 3 beta (Homo sapiens)
BRD-K00938507-001-05-3	23279		Bacterial Infections	MeSH	MeSH:D001424
BRD-K00938507-001-05-3	23279		antiseptic	UseClass	UseClass:8111
BRD-K00938507-001-05-3	23279		anti-bacterial	UseClass	UseClass:8104
BRD-K00938507-001-05-3	23279	inhibits	DHFR	Entrez	GeneID:1719	dihydrofolate reductase (Homo sapiens)
BRD-K19227686-001-02-0	33151		Constipation	MeSH	MeSH:D003248
BRD-K19227686-001-02-0	33151		laxative	UseClass	UseClass:8130
BRD-K62008436-001-03-1	38031		Neoplasms	MeSH	MeSH:D009369
BRD-K62008436-001-03-1	38031		Neoplasms	MeSH	MeSH:D009369
BRD-K62008436-001-03-1	38031		Neoplasms	MeSH	MeSH:D009369
BRD-K62008436-001-03-1	38031		Neoplasms	MeSH	MeSH:D009369
BRD-K62008436-001-03-1	38031		anti-neoplastic	UseClass	UseClass:8066
BRD-K62008436-001-03-1	38031		anti-neoplastic	UseClass	UseClass:8066
BRD-K62008436-001-03-1	38031		anti-neoplastic	UseClass	UseClass:8066
BRD-K62008436-001-03-1	38031		anti-neoplastic	UseClass	UseClass:8066
BRD-K45033733-001-02-3	30392		Herpesviridae Infections	MeSH	MeSH:D006566
BRD-K45033733-001-02-3	30392		anti-viral	UseClass	UseClass:8106
BRD-K02837237-001-02-9	31283		insecticide	UseClass	UseClass:8149
BRD-K02837237-001-02-9	31283		insecticide	UseClass	UseClass:8149
BRD-K02837237-001-02-9	31283		herbicide	UseClass	UseClass:8146
BRD-K02837237-001-02-9	31283		herbicide	UseClass	UseClass:8146
BRD-A64092382-003-04-3	39091		Arrhythmias, Cardiac	MeSH	MeSH:D001145
BRD-A64092382-003-04-3	39091		anti-arrhythmic	UseClass	UseClass:8090
BRD-K53857191-001-04-5	28192	inhibits	serotonin receptor activity	GO:MF	GO:0004993
BRD-K53857191-001-04-5	28192	inhibits	dopamine receptor activity	GO:MF	GO:0004952
BRD-K53857191-001-04-5	28192		Schizophrenia	MeSH	MeSH:D012559
BRD-K53857191-001-04-5	28192		Psychotic Disorders	MeSH	MeSH:D011618
BRD-K53857191-001-04-5	28192		Bipolar Disorder	MeSH	MeSH:D001714
BRD-K53857191-001-04-5	28192		cns agent	UseClass	UseClass:8113
BRD-K30240666-051-05-0	24180		anti-histamine	UseClass	UseClass:8072
BRD-K30240666-051-05-0	24180		anti-histamine	UseClass	UseClass:8072
BRD-K30240666-051-05-0	24180		anti-histamine	UseClass	UseClass:8072
BRD-K30240666-051-05-0	24180	inhibits	HRH1	Entrez	GeneID:3269	histamine receptor H1 (Homo sapiens)
BRD-K17850764-001-02-6	58467	activates	PTGFR	Entrez	GeneID:5737	prostaglandin F receptor (FP) (Homo sapiens)
BRD-K26739552-003-05-5	24969		bronchodilator	UseClass	UseClass:8088
BRD-A01078468-001-05-6	23241		Neoplasms	MeSH	MeSH:D009369
BRD-A01078468-001-05-6	23241		hormonal agent	UseClass	UseClass:8141
BRD-A01078468-001-05-6	23241		anti-neoplastic	UseClass	UseClass:8066
BRD-A07932845-001-01-1	23135	inhibits	5-hydroxytryptamine 1 receptor	ChemBank	CBPROTID:1000384
BRD-K50859149-001-05-4	33188		Bacterial Infections	MeSH	MeSH:D001424
BRD-K50859149-001-05-4	33188		anti-bacterial	UseClass	UseClass:8104
BRD-K82236108-001-02-3	32661		Asthma	MeSH	MeSH:D001249
BRD-K82236108-001-02-3	32661		Asthma	MeSH	MeSH:D001249
BRD-K82236108-001-02-3	32661		bronchodilator	UseClass	UseClass:8088
BRD-K82236108-001-02-3	32661		bronchodilator	UseClass	UseClass:8088
BRD-K82236108-001-02-3	32661		anti-asthmatic	UseClass	UseClass:8078
BRD-K82236108-001-02-3	32661		anti-asthmatic	UseClass	UseClass:8078
BRD-A50684349-001-01-5	61931	inhibits	ACE	Entrez	GeneID:1636	angiotensin I converting enzyme (peptidyl-dipeptidase A) 1 (Homo sapiens)
BRD-A50684349-001-01-5	61931	activates	5-hydroxytryptamine 2 receptor	ChemBank	CBPROTID:1000385
BRD-A57089740-001-02-3	24974		cardiac stimulant	UseClass	UseClass:8100
BRD-K84268861-001-02-1	33103		insecticide	UseClass	UseClass:8149
BRD-K84268861-001-02-1	33103		insecticide	UseClass	UseClass:8149
BRD-A26711594-003-05-6	24986		Hypertension	MeSH	MeSH:D006973
BRD-A26711594-003-05-6	24986		Hypertension	MeSH	MeSH:D006973
BRD-A26711594-003-05-6	24986		vasodilator	UseClass	UseClass:8092
BRD-K34415467-003-05-6	26929		Vomiting	MeSH	MeSH:D014839
BRD-K34415467-003-05-6	26929		Vomiting	MeSH	MeSH:D014839
BRD-K34415467-003-05-6	26929		Vomiting	MeSH	MeSH:D014839
BRD-K34415467-003-05-6	26929		anti-emetic	UseClass	UseClass:8127
BRD-K10671814-001-05-6	33407		Bacterial Infections	MeSH	MeSH:D001424
BRD-K10671814-001-05-6	33407		Bacterial Infections	MeSH	MeSH:D001424
BRD-K10671814-001-05-6	33407		anti-bacterial	UseClass	UseClass:8104
BRD-K10671814-001-05-6	33407		anti-bacterial	UseClass	UseClass:8104
BRD-A29349577-001-05-7	29736		Cough	MeSH	MeSH:D003371
BRD-A29349577-001-05-7	29736		Cough	MeSH	MeSH:D003371
BRD-A29349577-001-05-7	29736		Cough	MeSH	MeSH:D003371
BRD-A29349577-001-05-7	29736		Cough	MeSH	MeSH:D003371
BRD-A29349577-001-05-7	29736		anti-tussive	UseClass	UseClass:8085
BRD-A72703248-001-02-7	58925	inhibits	calcium ion transport	GO:BP	GO:0006816
BRD-A72703248-001-02-7	58925	inhibits	calcium ion transport	GO:BP	GO:0006816
BRD-A72703248-001-02-7	58925	inhibits	calcium ion transport	GO:BP	GO:0006816
BRD-A72703248-001-02-7	58925	inhibits	calcium ion transport	GO:BP	GO:0006816
BRD-A72703248-001-02-7	58925	inhibits	calcium ion transport	GO:BP	GO:0006816
BRD-A72703248-001-02-7	58925	inhibits	calcium ion transport	GO:BP	GO:0006816
BRD-A72703248-001-02-7	58925	inhibits	calcium ion transport	GO:BP	GO:0006816
BRD-A72703248-001-02-7	58925	inhibits	calcium ion transport	GO:BP	GO:0006816
BRD-A72703248-001-02-7	58925	inhibits	voltage-gated calcium channel activity	GO:MF	GO:0005245
BRD-A72703248-001-02-7	58925	inhibits	voltage-gated calcium channel activity	GO:MF	GO:0005245
BRD-A72703248-001-02-7	58925	inhibits	voltage-gated calcium channel activity	GO:MF	GO:0005245
BRD-A72703248-001-02-7	58925	inhibits	voltage-gated calcium channel activity	GO:MF	GO:0005245
BRD-K22936972-003-05-3	29751	inhibits	HRH1	Entrez	GeneID:3269	histamine receptor H1 (Homo sapiens)
BRD-K45401373-001-05-0	23256		Virus Diseases	MeSH	MeSH:D014777
BRD-K45401373-001-05-0	23256		anti-viral	UseClass	UseClass:8106
BRD-K13078532-001-05-2	29802	inhibits	carbonate dehydratase activity	GO:MF	GO:0004089
BRD-K13078532-001-05-2	29802		Hypertension	MeSH	MeSH:D006973
BRD-K13078532-001-05-2	29802		Hypertension	MeSH	MeSH:D006973
BRD-K13078532-001-05-2	29802		diuretic	UseClass	UseClass:8153
BRD-K13078532-001-05-2	29802		diuretic	UseClass	UseClass:8153
BRD-K13078532-001-05-2	29802		anti-hypertensive	UseClass	UseClass:8091
BRD-K13078532-001-05-2	29802	inhibits	SLC12A3	Entrez	GeneID:6559	solute carrier family 12 (sodium/chloride transporters), member 3 (Homo sapiens)
BRD-K02953697-002-03-3	37186		Hemorrhage	MeSH	MeSH:D006470
BRD-K02953697-002-03-3	37186		Hemorrhage	MeSH	MeSH:D006470
BRD-K02953697-002-03-3	37186		anti-hemorrhagic	UseClass	UseClass:8101
BRD-K68402494-001-04-7	50734	inhibits	protein kinase C activity	GO:MF	GO:0004697
BRD-K68402494-001-04-7	50734	inhibits	protein kinase C activity	GO:MF	GO:0004697
BRD-K68402494-001-04-7	50734	inhibits	protein kinase C activity	GO:MF	GO:0004697
BRD-K68402494-001-04-7	50734	inhibits	protein kinase C activity	GO:MF	GO:0004697
BRD-A74667430-001-05-3	24960		Pain	MeSH	MeSH:D010146
BRD-A74667430-001-05-3	24960		Pain	MeSH	MeSH:D010146
BRD-A74667430-001-05-3	24960		Inflammation	MeSH	MeSH:D007249
BRD-A74667430-001-05-3	24960		Inflammation	MeSH	MeSH:D007249
BRD-A74667430-001-05-3	24960		analgesic	UseClass	UseClass:8081
BRD-A74667430-001-05-3	24960		anti-inflammatory	UseClass	UseClass:8071
BRD-A74667430-001-05-3	24960		anti-inflammatory	UseClass	UseClass:8071
BRD-A74667430-001-05-3	24960	inhibits	PTGS2	Entrez	GeneID:5743	prostaglandin-endoperoxide synthase 2 (prostaglandin G/H synthase and cyclooxygenase) (Homo sapiens)
BRD-K94325918-001-02-0	25019	activates	apoptosis	GO:BP	GO:0006915
BRD-K94325918-001-02-0	25019	affects	gene expression	GO:BP	GO:0010467
BRD-K94325918-001-02-0	25019	activates	cell death	GO:BP	GO:0008219
BRD-K94325918-001-02-0	25019	affects	activation of caspase activity	GO:BP	GO:0006919
BRD-K94325918-001-02-0	25019	activates	release of cytochrome c from mitochondria	GO:BP	GO:0001836
BRD-K94325918-001-02-0	25019	affects	regulation of mitochondrial membrane potential	GO:BP	GO:0051881
BRD-K94325918-001-02-0	25019	activates	cell death	GO:BP	GO:0008219
BRD-K94325918-001-02-0	25019	inhibits	G2/M transition of mitotic cell cycle	GO:BP	GO:0000086
BRD-K94325918-001-02-0	25019	inhibits	immunoglobulin mediated immune response	GO:BP	GO:0016064
BRD-K94325918-001-02-0	25019	inhibits	cell proliferation	GO:BP	GO:0008283
BRD-K94325918-001-02-0	25019	inhibits	cytokine biosynthetic process	GO:BP	GO:0042089
BRD-K94325918-001-02-0	25019	inhibits	cell proliferation	GO:BP	GO:0008283
BRD-K94325918-001-02-0	25019	activates	apoptosis	GO:BP	GO:0006915
BRD-K94325918-001-02-0	25019	activates	cell cycle arrest	GO:BP	GO:0007050
BRD-K94325918-001-02-0	25019	inhibits	cell proliferation	GO:BP	GO:0008283
BRD-K94325918-001-02-0	25019	activates	apoptosis	GO:BP	GO:0006915
BRD-K94325918-001-02-0	25019	inhibits	cell proliferation	GO:BP	GO:0008283
BRD-K94325918-001-02-0	25019	inhibits	cell proliferation	GO:BP	GO:0008283
BRD-K94325918-001-02-0	25019	inhibits	gene expression	GO:BP	GO:0010467
BRD-K94325918-001-02-0	25019		Neoplasms	MeSH	MeSH:D009369
BRD-K94325918-001-02-0	25019	inhibits	CCND2	Entrez	GeneID:894	cyclin D2 (Homo sapiens)
BRD-K97564742-050-05-3	33172		anti-histamine	UseClass	UseClass:8072
BRD-K95603879-001-03-4	50174	inhibits	prostaglandin biosynthetic process	GO:BP	GO:0001516
BRD-K95603879-001-03-4	50174	inhibits	calcium-dependent ATPase activity	GO:MF	GO:0030899
BRD-K29555132-001-02-2	58459	activates	CNR2	Entrez	GeneID:1269	cannabinoid receptor 2 (macrophage) (Homo sapiens)
BRD-K29555132-001-02-2	58459	activates	CNR2	Entrez	GeneID:1269	cannabinoid receptor 2 (macrophage) (Homo sapiens)
BRD-K29555132-001-02-2	58459	activates	CNR2	Entrez	GeneID:1269	cannabinoid receptor 2 (macrophage) (Homo sapiens)
BRD-K29555132-001-02-2	58459	activates	CNR1	Entrez	GeneID:1268	cannabinoid receptor 1 (brain) (Homo sapiens)
BRD-K29555132-001-02-2	58459	activates	CNR1	Entrez	GeneID:1268	cannabinoid receptor 1 (brain) (Homo sapiens)
BRD-K29555132-001-02-2	58459	activates	CNR1	Entrez	GeneID:1268	cannabinoid receptor 1 (brain) (Homo sapiens)
BRD-K06854232-001-02-5	58455	activates	RARA	Entrez	GeneID:5914	retinoic acid receptor, alpha (Homo sapiens)
BRD-K06854232-001-02-5	58455	activates	RARG	Entrez	GeneID:5916	retinoic acid receptor, gamma (Homo sapiens)
BRD-K06854232-001-02-5	58455	activates	RARG	Entrez	GeneID:5916	retinoic acid receptor, gamma (Homo sapiens)
BRD-K06854232-001-02-5	58455	activates	RARG	Entrez	GeneID:5916	retinoic acid receptor, gamma (Homo sapiens)
BRD-K06854232-001-02-5	58455	activates	RARB	Entrez	GeneID:5915	retinoic acid receptor, beta (Homo sapiens)
BRD-K06854232-001-02-5	58455	activates	RARB	Entrez	GeneID:5915	retinoic acid receptor, beta (Homo sapiens)
BRD-K06854232-001-02-5	58455	activates	RARB	Entrez	GeneID:5915	retinoic acid receptor, beta (Homo sapiens)
BRD-K06854232-001-02-5	58455	activates	RARB	Entrez	GeneID:5915	retinoic acid receptor, beta (Homo sapiens)
BRD-K06854232-001-02-5	58455	activates	RARB	Entrez	GeneID:5915	retinoic acid receptor, beta (Homo sapiens)
BRD-K06854232-001-02-5	58455	activates	RARB	Entrez	GeneID:5915	retinoic acid receptor, beta (Homo sapiens)
BRD-K06854232-001-02-5	58455	activates	RARB	Entrez	GeneID:5915	retinoic acid receptor, beta (Homo sapiens)
BRD-K06854232-001-02-5	58455	activates	RARB	Entrez	GeneID:5915	retinoic acid receptor, beta (Homo sapiens)
BRD-K06854232-001-02-5	58455	activates	RARA	Entrez	GeneID:5914	retinoic acid receptor, alpha (Homo sapiens)
BRD-K06854232-001-02-5	58455	activates	RARA	Entrez	GeneID:5914	retinoic acid receptor, alpha (Homo sapiens)
BRD-K37270826-001-04-5	39058	inhibits	angiogenesis	GO:BP	GO:0001525
BRD-K37270826-001-04-5	39058	inhibits	glucocorticoid receptor activity	GO:MF	GO:0004883
BRD-K37270826-001-04-5	39058	inhibits	ABCB1	Entrez	GeneID:5243	ATP-binding cassette, sub-family B (MDR/TAP), member 1 (Homo sapiens)
BRD-K27737647-001-04-2	50704	inhibits	cAMP-dependent protein kinase activity	GO:MF	GO:0004691
BRD-K27737647-001-04-2	50704	inhibits	cAMP-dependent protein kinase activity	GO:MF	GO:0004691
BRD-A36217750-001-05-6	33187	inhibits	prostaglandin receptor activity	GO:MF	GO:0004955
BRD-A36217750-001-05-6	33187	inhibits	prostaglandin receptor activity	GO:MF	GO:0004955
BRD-A36217750-001-05-6	33187		Hyperuricemia	MeSH	MeSH:D033461
BRD-A36217750-001-05-6	33187		Hyperuricemia	MeSH	MeSH:D033461
BRD-A36217750-001-05-6	33187		Hyperuricemia	MeSH	MeSH:D033461
BRD-A36217750-001-05-6	33187		Rheumatic Diseases	MeSH	MeSH:D012216
BRD-A36217750-001-05-6	33187		Rheumatic Diseases	MeSH	MeSH:D012216
BRD-A36217750-001-05-6	33187		Gout	MeSH	MeSH:D006073
BRD-A36217750-001-05-6	33187		anti-coagulant	UseClass	UseClass:8102
BRD-A36217750-001-05-6	33187		anti-coagulant	UseClass	UseClass:8102
BRD-K97530723-001-07-6	24447	inhibits	apoptosis	GO:BP	GO:0006915
BRD-K97530723-001-07-6	24447	inhibits	nitric-oxide synthase activity	GO:MF	GO:0004517
BRD-K97530723-001-07-6	24447		Neoplasms	MeSH	MeSH:D009369
BRD-K97530723-001-07-6	24447		Neoplasms	MeSH	MeSH:D009369
BRD-K97530723-001-07-6	24447		anti-neoplastic	UseClass	UseClass:8066
BRD-K00184207-001-02-4	57141	activates	CYP1A1	Entrez	GeneID:1543	cytochrome P450, family 1, subfamily A, polypeptide 1 (Homo sapiens)
BRD-K00184207-001-02-4	57141	activates	CYP1A1	Entrez	GeneID:1543	cytochrome P450, family 1, subfamily A, polypeptide 1 (Homo sapiens)
BRD-K78692225-001-03-9	23248		Neoplasms	MeSH	MeSH:D009369
BRD-K78692225-001-03-9	23248		anti-neoplastic	UseClass	UseClass:8066
BRD-K78692225-001-03-9	23248		anti-neoplastic	UseClass	UseClass:8066
BRD-K78692225-001-03-9	23248		anti-neoplastic	UseClass	UseClass:8066
BRD-K78692225-001-03-9	23248		anti-neoplastic	UseClass	UseClass:8066
BRD-K78692225-001-03-9	23248		anti-neoplastic	UseClass	UseClass:8066
BRD-K78692225-001-03-9	23248		anti-neoplastic	UseClass	UseClass:8066
BRD-K78692225-001-03-9	23248		anti-neoplastic	UseClass	UseClass:8066
BRD-K78692225-001-03-9	23248		anti-neoplastic	UseClass	UseClass:8066
BRD-K78692225-001-03-9	23248	inhibits	PDGFRB	Entrez	GeneID:5159	platelet-derived growth factor receptor, beta polypeptide (Homo sapiens)
BRD-K03842655-001-02-1	58919	inhibits	calcium-activated potassium channel activity	GO:MF	GO:0015269
BRD-K03842655-001-02-1	58919	inhibits	calcium-activated potassium channel activity	GO:MF	GO:0015269
BRD-K03842655-001-02-1	58919	inhibits	calcium-activated potassium channel activity	GO:MF	GO:0015269
BRD-K03842655-001-02-1	58919		cns agent	UseClass	UseClass:8113
BRD-K03842655-001-02-1	58919		cns agent	UseClass	UseClass:8113
BRD-A98299281-050-04-7	33093	inhibits	cholinesterase activity	GO:MF	GO:0004104
BRD-A98299281-050-04-7	33093		Parkinson Disease	MeSH	MeSH:D010300
BRD-A46393198-003-04-2	41624		Nematode Infections	MeSH	MeSH:D009349
BRD-A46393198-003-04-2	41624		Nematode Infections	MeSH	MeSH:D009349
BRD-A19134330-001-03-8	54964		Gram-Positive Bacterial Infections	MeSH	MeSH:D016908
BRD-A19134330-001-03-8	54964		Gram-Positive Bacterial Infections	MeSH	MeSH:D016908
BRD-A19134330-001-03-8	54964		Gram-Negative Bacterial Infections	MeSH	MeSH:D016905
BRD-A19134330-001-03-8	54964		Gram-Negative Bacterial Infections	MeSH	MeSH:D016905
BRD-A19134330-001-03-8	54964		Gram-Negative Bacterial Infections	MeSH	MeSH:D016905
BRD-A19134330-001-03-8	54964		Infection	MeSH	MeSH:D007239
BRD-A19134330-001-03-8	54964		Infection	MeSH	MeSH:D007239
BRD-A19134330-001-03-8	54964		Infection	MeSH	MeSH:D007239
BRD-A19134330-001-03-8	54964		Infection	MeSH	MeSH:D007239
BRD-A19134330-001-03-8	54964		anti-bacterial	UseClass	UseClass:8104
BRD-A19134330-001-03-8	54964		anti-bacterial	UseClass	UseClass:8104
BRD-A19134330-001-03-8	54964		anti-bacterial	UseClass	UseClass:8104
BRD-A19134330-001-03-8	54964		anti-infective agent	UseClass	UseClass:8103
BRD-A19134330-001-03-8	54964		anti-infective agent	UseClass	UseClass:8103
BRD-A27887842-001-02-4	33159		Inflammation	MeSH	MeSH:D007249
BRD-A27887842-001-02-4	33159		Hypersensitivity	MeSH	MeSH:D006967
BRD-A27887842-001-02-4	33159		anti-allergy	UseClass	UseClass:8077
BRD-A27887842-001-02-4	33159		anti-inflammatory	UseClass	UseClass:8071
BRD-K52989797-001-01-1	23233		Depression	MeSH	MeSH:D003863
BRD-K52989797-001-01-1	23233		anti-depressant	UseClass	UseClass:8119
BRD-K16195444-001-01-7	29765		vasoconstrictor	UseClass	UseClass:8094
BRD-K16195444-001-01-7	29765		decongestant	UseClass	UseClass:8084
BRD-K16195444-001-01-7	29765	activates	ADRA2A	Entrez	GeneID:150	adrenergic, alpha-2A-, receptor (Homo sapiens)
BRD-K24689407-001-04-8	44678	inhibits	nitric-oxide synthase activity	GO:MF	GO:0004517
BRD-K24689407-001-04-8	44678	inhibits	nitric-oxide synthase activity	GO:MF	GO:0004517
BRD-K24689407-001-04-8	44678	inhibits	nitric-oxide synthase activity	GO:MF	GO:0004517
BRD-K12219985-001-04-8	36627	inhibits	potassium channel activity	GO:MF	GO:0005267
BRD-K12219985-001-04-8	36627		Metabolic Diseases	MeSH	MeSH:D008659
BRD-K12219985-001-04-8	36627		Metabolic Diseases	MeSH	MeSH:D008659
BRD-K12219985-001-04-8	36627		Metabolic Diseases	MeSH	MeSH:D008659
BRD-K12219985-001-04-8	36627		Diabetes Mellitus, Type 2	MeSH	MeSH:D003924
BRD-K12219985-001-04-8	36627		Diabetes Mellitus, Type 2	MeSH	MeSH:D003924
BRD-K12219985-001-04-8	36627		Diabetes Mellitus, Type 2	MeSH	MeSH:D003924
BRD-K34782918-001-02-5	58510		Neoplasms	MeSH	MeSH:D009369
BRD-K34782918-001-02-5	58510		Neoplasms	MeSH	MeSH:D009369
BRD-K34782918-001-02-5	58510		Neoplasms	MeSH	MeSH:D009369
BRD-K34782918-001-02-5	58510		Neoplasms	MeSH	MeSH:D009369
BRD-K34782918-001-02-5	58510		anti-neoplastic	UseClass	UseClass:8066
BRD-K34782918-001-02-5	58510		anti-neoplastic	UseClass	UseClass:8066
BRD-K34782918-001-02-5	58510		anti-neoplastic	UseClass	UseClass:8066
BRD-K34782918-001-02-5	58510		anti-neoplastic	UseClass	UseClass:8066
BRD-K34782918-001-02-5	58510		anti-neoplastic	UseClass	UseClass:8066
BRD-K34782918-001-02-5	58510		anti-neoplastic	UseClass	UseClass:8066
BRD-K34782918-001-02-5	58510		anti-neoplastic	UseClass	UseClass:8066
BRD-K34782918-001-02-5	58510		anti-neoplastic	UseClass	UseClass:8066
BRD-A26384407-001-05-3	25363		Hypertension	MeSH	MeSH:D006973
BRD-A26384407-001-05-3	25363		diuretic	UseClass	UseClass:8153
BRD-A26384407-001-05-3	25363		anti-hypertensive	UseClass	UseClass:8091
BRD-K28210218-236-05-7	25379		Bacterial Infections	MeSH	MeSH:D001424
BRD-K28210218-236-05-7	25379		Bacterial Infections	MeSH	MeSH:D001424
BRD-K28210218-236-05-7	25379		Bacterial Infections	MeSH	MeSH:D001424
BRD-K28210218-236-05-7	25379		Bacterial Infections	MeSH	MeSH:D001424
BRD-K28210218-236-05-7	25379		Bacterial Infections	MeSH	MeSH:D001424
BRD-K28210218-236-05-7	25379		anti-bacterial	UseClass	UseClass:8104
BRD-K59197931-001-02-9	29804		Pain	MeSH	MeSH:D010146
BRD-K59197931-001-02-9	29804		Pain	MeSH	MeSH:D010146
BRD-K59197931-001-02-9	29804		Inflammation	MeSH	MeSH:D007249
BRD-K59197931-001-02-9	29804		Fever	MeSH	MeSH:D005334
BRD-K59197931-001-02-9	29804		Fever	MeSH	MeSH:D005334
BRD-K59197931-001-02-9	29804		analgesic	UseClass	UseClass:8081
BRD-K59197931-001-02-9	29804		anti-pyretic	UseClass	UseClass:8075
BRD-K59197931-001-02-9	29804		anti-inflammatory	UseClass	UseClass:8071
BRD-K88789588-001-03-2	28144		Breast Neoplasms	MeSH	MeSH:D001943
BRD-K88789588-001-03-2	28144		hormonal agent	UseClass	UseClass:8141
BRD-K88789588-001-03-2	28144		anti-neoplastic	UseClass	UseClass:8066
BRD-K49671696-347-02-8	28451	inhibits	HTR2C	Entrez	GeneID:3358	5-hydroxytryptamine (serotonin) receptor 2C (Homo sapiens)
BRD-K49671696-347-02-8	28451	inhibits	HTR2A	Entrez	GeneID:3356	5-hydroxytryptamine (serotonin) receptor 2A (Homo sapiens)
BRD-K49671696-347-02-8	28451	inhibits	5-hydroxytryptamine 2 receptor	ChemBank	CBPROTID:1000385
BRD-A49035384-003-04-0	24971		Bacterial Infections	MeSH	MeSH:D001424
BRD-A49035384-003-04-0	24971		anti-bacterial	UseClass	UseClass:8104
BRD-K14756138-310-03-0	23586		cns agent	UseClass	UseClass:8113
BRD-K65667145-001-05-8	24938		auxin	UseClass	UseClass:8147
BRD-K24132293-001-05-3	39782	activates	fat cell differentiation	GO:BP	GO:0045444
BRD-K24132293-001-05-3	39782	inhibits	pigmentation	GO:BP	GO:0043473
BRD-K24132293-001-05-3	39782	inhibits	platelet aggregation	GO:BP	GO:0070527
BRD-K24132293-001-05-3	39782	inhibits	melanin biosynthetic process	GO:BP	GO:0042438
BRD-K24132293-001-05-3	39782	inhibits	platelet aggregation	GO:BP	GO:0070527
BRD-K24132293-001-05-3	39782	inhibits	platelet aggregation	GO:BP	GO:0070527
BRD-K24132293-001-05-3	39782	inhibits	platelet aggregation	GO:BP	GO:0070527
BRD-K24132293-001-05-3	39782	inhibits	melanin biosynthetic process	GO:BP	GO:0042438
BRD-K24132293-001-05-3	39782	inhibits	cAMP-mediated signaling	GO:BP	GO:0019933
BRD-K24132293-001-05-3	39782	inhibits	phosphatidylinositol metabolic process	GO:BP	GO:0046488
BRD-K24132293-001-05-3	39782	affects	catechol oxidase activity	GO:MF	GO:0004097
BRD-K24132293-001-05-3	39782	affects	catechol oxidase activity	GO:MF	GO:0004097
BRD-K24132293-001-05-3	39782	inhibits	oxygen and reactive oxygen species metabolic process	ObsoleteTerm	GO:0006800
BRD-K37846922-001-05-2	28449	activates	apoptosis	GO:BP	GO:0006915
BRD-K37846922-001-05-2	28449	inhibits	oxidoreductase activity, acting on paired donors, with incorporation or reduction of molecular oxygen, reduced flavin or flavoprotein as one donor, and incorporation of one atom of oxygen	GO:MF	GO:0016712
BRD-K37846922-001-05-2	28449		anti-oxidant	UseClass	UseClass:8137
BRD-K37846922-001-05-2	28449	affects	AHR	Entrez	GeneID:196	aryl hydrocarbon receptor (Homo sapiens)
BRD-A29426959-050-05-8	30416	inhibits	HRH1	Entrez	GeneID:3269	histamine receptor H1 (Homo sapiens)
BRD-K76723084-001-05-9	39080	activates	retinoic acid receptor activity	GO:MF	GO:0003708
BRD-K76723084-001-05-9	39080		Skin Diseases	MeSH	MeSH:D012871
BRD-K76723084-001-05-9	39080		Skin Diseases	MeSH	MeSH:D012871
BRD-K76723084-001-05-9	39080		Skin Diseases	MeSH	MeSH:D012871
BRD-K76723084-001-05-9	39080		Acne Vulgaris	MeSH	MeSH:D000152
BRD-K89125793-001-05-4	24141		Protozoan Infections	MeSH	MeSH:D011528
BRD-K89125793-001-05-4	24141		anti-protozoal	UseClass	UseClass:8108
BRD-K89125793-001-05-4	24141		anti-protozoal	UseClass	UseClass:8108
BRD-K97309399-001-02-9	24436		anti-psychotic (neuroleptic)	UseClass	UseClass:8118
BRD-K97309399-001-02-9	24436		sedative	UseClass	UseClass:8116
BRD-K91317041-310-03-3	31742		Parkinson Disease	MeSH	MeSH:D010300
BRD-K91317041-310-03-3	31742		cns agent	UseClass	UseClass:8113
BRD-K92000912-001-02-7	58454	inhibits	CNR1	Entrez	GeneID:1268	cannabinoid receptor 1 (brain) (Homo sapiens)
BRD-K92000912-001-02-7	58454	inhibits	CNR1	Entrez	GeneID:1268	cannabinoid receptor 1 (brain) (Homo sapiens)
BRD-K92000912-001-02-7	58454	inhibits	CNR1	Entrez	GeneID:1268	cannabinoid receptor 1 (brain) (Homo sapiens)
BRD-K92000912-001-02-7	58454	inhibits	CNR1	Entrez	GeneID:1268	cannabinoid receptor 1 (brain) (Homo sapiens)
BRD-K92000912-001-02-7	58454	inhibits	CNR1	Entrez	GeneID:1268	cannabinoid receptor 1 (brain) (Homo sapiens)
BRD-A01636364-003-05-2	27817		anesthetic	UseClass	UseClass:8082
BRD-K47598052-001-04-2	50750	inhibits	protein tyrosine kinase activity	GO:MF	GO:0004713
BRD-K47598052-001-04-2	50750	inhibits	SRC	Entrez	GeneID:6714	v-src sarcoma (Schmidt-Ruppin A-2) viral oncogene homolog (avian) (Homo sapiens)
BRD-A69786436-003-02-5	29789		mydriatic	UseClass	UseClass:8124
BRD-K34388247-236-02-5	23133		Bacterial Infections	MeSH	MeSH:D001424
BRD-K34388247-236-02-5	23133		Bacterial Infections	MeSH	MeSH:D001424
BRD-K34388247-236-02-5	23133		anti-bacterial	UseClass	UseClass:8104
BRD-K34388247-236-02-5	23133		anti-bacterial	UseClass	UseClass:8104
BRD-K39987650-001-05-0	28787		Constipation	MeSH	MeSH:D003248
BRD-K39987650-001-05-0	28787		Constipation	MeSH	MeSH:D003248
BRD-K39987650-001-05-0	28787		Constipation	MeSH	MeSH:D003248
BRD-K39987650-001-05-0	28787		laxative	UseClass	UseClass:8130
BRD-K88429204-001-05-4	26969		Toxoplasmosis	MeSH	MeSH:D014123
BRD-K88429204-001-05-4	26969		Malaria	MeSH	MeSH:D008288
BRD-K88429204-001-05-4	26969		anti-malarial	UseClass	UseClass:8110
BRD-K88429204-001-05-4	26969	inhibits	DHFR	Entrez	GeneID:1719	dihydrofolate reductase (Homo sapiens)
BRD-A88254928-001-04-6	24924	activates	beta2-adrenergic receptor activity	GO:MF	GO:0004941
BRD-A88254928-001-04-6	24924	activates	beta2-adrenergic receptor activity	GO:MF	GO:0004941
BRD-A88254928-001-04-6	24924	activates	beta2-adrenergic receptor activity	GO:MF	GO:0004941
BRD-A88254928-001-04-6	24924	activates	beta1-adrenergic receptor activity	GO:MF	GO:0004940
BRD-A88254928-001-04-6	24924	activates	beta1-adrenergic receptor activity	GO:MF	GO:0004940
BRD-A88254928-001-04-6	24924	activates	beta1-adrenergic receptor activity	GO:MF	GO:0004940
BRD-A88254928-001-04-6	24924	activates	beta-adrenergic receptor activity	GO:MF	GO:0004939
BRD-A88254928-001-04-6	24924		Inflammation	MeSH	MeSH:D007249
BRD-A88254928-001-04-6	24924		Asthma	MeSH	MeSH:D001249
BRD-A88254928-001-04-6	24924		muscle relaxant (spasmolytic)	UseClass	UseClass:8132
BRD-A88254928-001-04-6	24924		bronchodilator	UseClass	UseClass:8088
BRD-A88254928-001-04-6	24924		anti-asthmatic	UseClass	UseClass:8078
BRD-A88254928-001-04-6	24924		anti-inflammatory	UseClass	UseClass:8071
BRD-K43389675-003-02-7	51012	affects	oxidoreductase activity	GO:MF	GO:0016491
BRD-K43389675-003-02-7	51012		Neoplasms	MeSH	MeSH:D009369
BRD-K43389675-003-02-7	51012		anti-neoplastic	UseClass	UseClass:8066
BRD-K32273377-001-05-4	33184		Bacterial Infections	MeSH	MeSH:D001424
BRD-K32273377-001-05-4	33184		Bacterial Infections	MeSH	MeSH:D001424
BRD-K32273377-001-05-4	33184		Bacterial Infections	MeSH	MeSH:D001424
BRD-K32273377-001-05-4	33184		anti-bacterial	UseClass	UseClass:8104
BRD-K67277431-002-03-0	39045	inhibits	TBXAS1	Entrez	GeneID:6916	thromboxane A synthase 1 (platelet) (Homo sapiens)
BRD-K05236810-001-05-9	27138	inhibits	TOP1	Entrez	GeneID:7150	topoisomerase (DNA) I (Homo sapiens)
BRD-K36851334-001-03-0	58953	inhibits	nitric-oxide synthase activity	GO:MF	GO:0004517
BRD-K26117720-001-02-2	58533		anti-coagulant	UseClass	UseClass:8102
BRD-K26117720-001-02-2	58533		anti-coagulant	UseClass	UseClass:8102
BRD-K26117720-001-02-2	58533		anti-coagulant	UseClass	UseClass:8102
BRD-K04010869-001-02-6	58509		Neoplasms	MeSH	MeSH:D009369
BRD-K04010869-001-02-6	58509		Neoplasms	MeSH	MeSH:D009369
BRD-K04010869-001-02-6	58509		anti-neoplastic	UseClass	UseClass:8066
BRD-K04010869-001-02-6	58509		anti-neoplastic	UseClass	UseClass:8066
BRD-K04010869-001-02-6	58509		anti-neoplastic	UseClass	UseClass:8066
BRD-A55756846-001-05-5	50703	inhibits	protein kinase C activity	GO:MF	GO:0004697
BRD-A55756846-001-05-5	50703	inhibits	protein kinase C activity	GO:MF	GO:0004697
BRD-A55756846-001-05-5	50703	inhibits	protein kinase C activity	GO:MF	GO:0004697
BRD-A55756846-001-05-5	50703	inhibits	protein kinase C activity	GO:MF	GO:0004697
BRD-A55756846-001-05-5	50703	inhibits	protein kinase C activity	GO:MF	GO:0004697
BRD-K08273968-001-05-9	28845		Mycoses	MeSH	MeSH:D009181
BRD-K08273968-001-05-9	28845		Mycoses	MeSH	MeSH:D009181
BRD-K08273968-001-05-9	28845		Mycoses	MeSH	MeSH:D009181
BRD-K08273968-001-05-9	28845		Mycoses	MeSH	MeSH:D009181
BRD-K08273968-001-05-9	28845		anti-fungal	UseClass	UseClass:8105
BRD-K08273968-001-05-9	28845		anti-proliferative	UseClass	UseClass:8065
BRD-K38347298-001-02-3	30637	activates	ADORA1	Entrez	GeneID:134	adenosine A1 receptor (Homo sapiens)
BRD-K47407372-001-05-6	26944		Pain	MeSH	MeSH:D010146
BRD-K47407372-001-05-6	26944		Pain	MeSH	MeSH:D010146
BRD-K47407372-001-05-6	26944		Fever	MeSH	MeSH:D005334
BRD-K47407372-001-05-6	26944		analgesic	UseClass	UseClass:8081
BRD-K47407372-001-05-6	26944		anti-pyretic	UseClass	UseClass:8075
BRD-A35623999-001-03-2	60695	inhibits	calcium ion transport	GO:BP	GO:0006816
BRD-A35623999-001-03-2	60695	inhibits	calcium ion transport	GO:BP	GO:0006816
BRD-A35623999-001-03-2	60695	inhibits	calcium ion transport	GO:BP	GO:0006816
BRD-A35623999-001-03-2	60695	inhibits	calcium ion transport	GO:BP	GO:0006816
BRD-A35623999-001-03-2	60695	inhibits	calcium ion transport	GO:BP	GO:0006816
BRD-A35623999-001-03-2	60695	inhibits	sodium ion transport	GO:BP	GO:0006814
BRD-A35623999-001-03-2	60695	inhibits	sodium ion transport	GO:BP	GO:0006814
BRD-A35623999-001-03-2	60695	inhibits	sodium ion transport	GO:BP	GO:0006814
BRD-A35623999-001-03-2	60695	inhibits	sodium ion transport	GO:BP	GO:0006814
BRD-A35623999-001-03-2	60695	inhibits	calcium:sodium antiporter activity	GO:MF	GO:0005432
BRD-A35623999-001-03-2	60695	inhibits	voltage-gated calcium channel activity	GO:MF	GO:0005245
BRD-A65767837-001-02-8	29794		Inflammation	MeSH	MeSH:D007249
BRD-A65767837-001-02-8	29794		Inflammation	MeSH	MeSH:D007249
BRD-A65767837-001-02-8	29794		Inflammation	MeSH	MeSH:D007249
BRD-A65767837-001-02-8	29794		Inflammation	MeSH	MeSH:D007249
BRD-A65767837-001-02-8	29794		anti-allergy	UseClass	UseClass:8077
BRD-A65767837-001-02-8	29794		anti-inflammatory	UseClass	UseClass:8071
BRD-K66808046-065-01-1	24188		disinfectant	UseClass	UseClass:8112
BRD-K66808046-065-01-1	24188		antiseptic	UseClass	UseClass:8111
BRD-A75172220-001-02-4	28935		Inflammation	MeSH	MeSH:D007249
BRD-A75172220-001-02-4	28935		anti-inflammatory	UseClass	UseClass:8071
BRD-K60038276-001-02-5	27898		Hypertension	MeSH	MeSH:D006973
BRD-K60038276-001-02-5	27898		anti-hypertensive	UseClass	UseClass:8091
BRD-K60038276-001-02-5	27898	inhibits	AGTR1	Entrez	GeneID:185	angiotensin II receptor, type 1 (Homo sapiens)
BRD-K75181824-001-02-3	58453	inhibits	actin filament polymerization	GO:BP	GO:0030041
BRD-K75181824-001-02-3	58453	inhibits	actin filament polymerization	GO:BP	GO:0030041
BRD-K75181824-001-02-3	58453	inhibits	actin filament polymerization	GO:BP	GO:0030041
BRD-K75181824-001-02-3	58453	inhibits	protein esterification	GO:BP	GO:0018350
BRD-K75181824-001-02-3	58453	inhibits	protein esterification	GO:BP	GO:0018350
BRD-K75181824-001-02-3	58453	inhibits	protein esterification	GO:BP	GO:0018350
BRD-A64242993-001-02-3	25018		cardiovascular agent	UseClass	UseClass:8089
BRD-K52075040-001-02-2	52430	affects	fatty acid biosynthetic process	GO:BP	GO:0006633
BRD-K52075040-001-02-2	52430	affects	FASN	Entrez	GeneID:2194	fatty acid synthase (Homo sapiens)
BRD-K04877770-001-03-4	44513	inhibits	FDPS	Entrez	GeneID:2224	farnesyl diphosphate synthase (Homo sapiens)
BRD-K04877770-001-03-4	44513	inhibits	FDPS	Entrez	GeneID:2224	farnesyl diphosphate synthase (Homo sapiens)
BRD-K04877770-001-03-4	44513	inhibits	FDPS	Entrez	GeneID:2224	farnesyl diphosphate synthase (Homo sapiens)
BRD-K04877770-001-03-4	44513	inhibits	FDPS	Entrez	GeneID:2224	farnesyl diphosphate synthase (Homo sapiens)
BRD-K04877770-001-03-4	44513	inhibits	FDPS	Entrez	GeneID:2224	farnesyl diphosphate synthase (Homo sapiens)
BRD-K04877770-001-03-4	44513	inhibits	FDPS	Entrez	GeneID:2224	farnesyl diphosphate synthase (Homo sapiens)
BRD-K04877770-001-03-4	44513	inhibits	FDPS	Entrez	GeneID:2224	farnesyl diphosphate synthase (Homo sapiens)
BRD-K17953061-001-02-8	50769	affects	spindle midzone assembly involved in mitosis	GO:BP	GO:0051256
BRD-K17953061-001-02-8	50769	affects	cytokinesis, actomyosin contractile ring assembly	GO:BP	GO:0000915
BRD-K17953061-001-02-8	50769	inhibits	protein kinase C activity	GO:MF	GO:0004697
BRD-K17953061-001-02-8	50769	inhibits	protein kinase C activity	GO:MF	GO:0004697
BRD-K17953061-001-02-8	50769	inhibits	protein kinase C activity	GO:MF	GO:0004697
BRD-K17953061-001-02-8	50769	inhibits	protein kinase C activity	GO:MF	GO:0004697
BRD-K17953061-001-02-8	50769	inhibits	protein kinase C activity	GO:MF	GO:0004697
BRD-K17953061-001-02-8	50769	inhibits	protein kinase C activity	GO:MF	GO:0004697
BRD-K17953061-001-02-8	50769	inhibits	protein kinase C activity	GO:MF	GO:0004697
BRD-K17953061-001-02-8	50769	inhibits	protein kinase C activity	GO:MF	GO:0004697
BRD-K17953061-001-02-8	50769	inhibits	protein kinase C activity	GO:MF	GO:0004697
BRD-K17953061-001-02-8	50769	inhibits	SRC	Entrez	GeneID:6714	v-src sarcoma (Schmidt-Ruppin A-2) viral oncogene homolog (avian) (Homo sapiens)
BRD-K17953061-001-02-8	50769	inhibits	SRC	Entrez	GeneID:6714	v-src sarcoma (Schmidt-Ruppin A-2) viral oncogene homolog (avian) (Homo sapiens)
BRD-K17953061-001-02-8	50769	inhibits	SRC	Entrez	GeneID:6714	v-src sarcoma (Schmidt-Ruppin A-2) viral oncogene homolog (avian) (Homo sapiens)
BRD-K17953061-001-02-8	50769	inhibits	SRC	Entrez	GeneID:6714	v-src sarcoma (Schmidt-Ruppin A-2) viral oncogene homolog (avian) (Homo sapiens)
BRD-K17953061-001-02-8	50769	inhibits	SRC	Entrez	GeneID:6714	v-src sarcoma (Schmidt-Ruppin A-2) viral oncogene homolog (avian) (Homo sapiens)
BRD-K17953061-001-02-8	50769	inhibits	SRC	Entrez	GeneID:6714	v-src sarcoma (Schmidt-Ruppin A-2) viral oncogene homolog (avian) (Homo sapiens)
BRD-K17953061-001-02-8	50769	inhibits	SRC	Entrez	GeneID:6714	v-src sarcoma (Schmidt-Ruppin A-2) viral oncogene homolog (avian) (Homo sapiens)
BRD-K17953061-001-02-8	50769	inhibits	SRC	Entrez	GeneID:6714	v-src sarcoma (Schmidt-Ruppin A-2) viral oncogene homolog (avian) (Homo sapiens)
BRD-K17953061-001-02-8	50769	inhibits	SRC	Entrez	GeneID:6714	v-src sarcoma (Schmidt-Ruppin A-2) viral oncogene homolog (avian) (Homo sapiens)
BRD-K99792991-001-02-6	30395		Helminthiasis	MeSH	MeSH:D006373
BRD-K99792991-001-02-6	30395		anti-helminthic	UseClass	UseClass:8109
BRD-K73109821-001-05-2	36583	activates	potassium channel activity	GO:MF	GO:0005267
BRD-K73109821-001-05-2	36583		Hypertension	MeSH	MeSH:D006973
BRD-K73109821-001-05-2	36583		Hypertension	MeSH	MeSH:D006973
BRD-K73109821-001-05-2	36583		vasodilator	UseClass	UseClass:8092
BRD-K27450477-001-03-9	44567	inhibits	adenosine deaminase activity	GO:MF	GO:0004000
BRD-K27450477-001-03-9	44567	inhibits	adenosine deaminase activity	GO:MF	GO:0004000
BRD-K27450477-001-03-9	44567	inhibits	adenosine deaminase activity	GO:MF	GO:0004000
BRD-K27450477-001-03-9	44567	inhibits	adenosine deaminase activity	GO:MF	GO:0004000
BRD-K27450477-001-03-9	44567	inhibits	PDE2A	Entrez	GeneID:5138	phosphodiesterase 2A, cGMP-stimulated (Homo sapiens)
BRD-K27450477-001-03-9	44567	inhibits	PDE2A	Entrez	GeneID:5138	phosphodiesterase 2A, cGMP-stimulated (Homo sapiens)
BRD-K27450477-001-03-9	44567	inhibits	PDE2A	Entrez	GeneID:5138	phosphodiesterase 2A, cGMP-stimulated (Homo sapiens)
BRD-K27450477-001-03-9	44567	inhibits	PDE2A	Entrez	GeneID:5138	phosphodiesterase 2A, cGMP-stimulated (Homo sapiens)
BRD-K87827419-001-02-8	25342		Neoplasms	MeSH	MeSH:D009369
BRD-K87827419-001-02-8	25342		Multiple Myeloma	MeSH	MeSH:D009101
BRD-K87827419-001-02-8	25342		anti-neoplastic	UseClass	UseClass:8066
BRD-K49535716-001-02-4	29724		Hemorrhage	MeSH	MeSH:D006470
BRD-K49535716-001-02-4	29724		diuretic	UseClass	UseClass:8153
BRD-K49535716-001-02-4	29724		anti-hemorrhagic	UseClass	UseClass:8101
BRD-K97399794-335-03-1	25328		Neoplasms	MeSH	MeSH:D009369
BRD-K97399794-335-03-1	25328		Neoplasms	MeSH	MeSH:D009369
BRD-K97399794-335-03-1	25328		Neoplasms	MeSH	MeSH:D009369
BRD-K97399794-335-03-1	25328		Neoplasms	MeSH	MeSH:D009369
BRD-K97399794-335-03-1	25328		Neoplasms	MeSH	MeSH:D009369
BRD-K97399794-335-03-1	25328		Neoplasms	MeSH	MeSH:D009369
BRD-K97399794-335-03-1	25328		Neoplasms	MeSH	MeSH:D009369
BRD-K97399794-335-03-1	25328		Inflammation	MeSH	MeSH:D007249
BRD-K97399794-335-03-1	25328		Inflammation	MeSH	MeSH:D007249
BRD-K97399794-335-03-1	25328		Inflammation	MeSH	MeSH:D007249
BRD-K97399794-335-03-1	25328		flavonoid	UseClass	UseClass:8138
BRD-K97399794-335-03-1	25328		vitamin	UseClass	UseClass:8136
BRD-K97399794-335-03-1	25328		anti-inflammatory	UseClass	UseClass:8071
BRD-K97399794-335-03-1	25328		anti-neoplastic	UseClass	UseClass:8066
BRD-K97399794-335-03-1	25328		anti-neoplastic	UseClass	UseClass:8066
BRD-K97399794-335-03-1	25328		anti-neoplastic	UseClass	UseClass:8066
BRD-K97399794-335-03-1	25328		anti-neoplastic	UseClass	UseClass:8066
BRD-K97399794-335-03-1	25328		anti-neoplastic	UseClass	UseClass:8066
BRD-K97399794-335-03-1	25328		anti-neoplastic	UseClass	UseClass:8066
BRD-K47631482-003-02-1	25088		anti-oxidant	UseClass	UseClass:8137
BRD-K47631482-003-02-1	25088		expectorant	UseClass	UseClass:8087
BRD-K47631482-003-02-1	25088		mucolytic	UseClass	UseClass:8086
BRD-K44849676-001-03-0	50155	inhibits	voltage-gated calcium channel activity	GO:MF	GO:0005245
BRD-K44849676-001-03-0	50155	inhibits	TRPV1	Entrez	GeneID:7442	transient receptor potential cation channel, subfamily V, member 1 (Homo sapiens)
BRD-K44849676-001-03-0	50155	inhibits	TRPV1	Entrez	GeneID:7442	transient receptor potential cation channel, subfamily V, member 1 (Homo sapiens)
BRD-A67862938-034-05-7	26952		vasodilator	UseClass	UseClass:8092
BRD-A67862938-034-05-7	26952	inhibits	5-hydroxytryptamine 2 receptor	ChemBank	CBPROTID:1000385
BRD-A93000692-001-02-4	58466		Glucose Metabolism Disorders	MeSH	MeSH:D044882
BRD-A93000692-001-02-4	58466		Glucose Metabolism Disorders	MeSH	MeSH:D044882
BRD-A93000692-001-02-4	58466		Arteriosclerosis	MeSH	MeSH:D001161
BRD-A93000692-001-02-4	58466		Arteriosclerosis	MeSH	MeSH:D001161
BRD-A93000692-001-02-4	58466		cardiovascular agent	UseClass	UseClass:8089
BRD-A93000692-001-02-4	58466		cardiovascular agent	UseClass	UseClass:8089
BRD-A93000692-001-02-4	58466	activates	PPARG	Entrez	GeneID:5468	peroxisome proliferator-activated receptor gamma (Homo sapiens)
BRD-A93000692-001-02-4	58466	activates	PPARG	Entrez	GeneID:5468	peroxisome proliferator-activated receptor gamma (Homo sapiens)
BRD-A93000692-001-02-4	58466	activates	PPARG	Entrez	GeneID:5468	peroxisome proliferator-activated receptor gamma (Homo sapiens)
BRD-K86434416-003-03-1	51025	inhibits	MAOB	Entrez	GeneID:4129	monoamine oxidase B (Homo sapiens)
BRD-K72903603-001-04-6	27542		Retroviridae Infections	MeSH	MeSH:D012192
BRD-K72903603-001-04-6	27542		Retroviridae Infections	MeSH	MeSH:D012192
BRD-K72903603-001-04-6	27542		anti-viral	UseClass	UseClass:8106
BRD-K93197368-001-02-9	24208	inhibits	GABA receptor activity	GO:MF	GO:0016917
BRD-K93197368-001-02-9	24208		plant agent	UseClass	UseClass:8145
BRD-K76810206-001-05-7	24985		anti-coagulant	UseClass	UseClass:8102
BRD-K76810206-001-05-7	24985		anti-coagulant	UseClass	UseClass:8102
BRD-K76810206-001-05-7	24985		vasodilator	UseClass	UseClass:8092
BRD-K76810206-001-05-7	24985		vasodilator	UseClass	UseClass:8092
BRD-K55468218-001-05-5	24994		tranquilizer	UseClass	UseClass:8117
BRD-K01902415-001-02-6	58524		Arteriosclerosis	MeSH	MeSH:D001161
BRD-K01902415-001-02-6	58524		Arteriosclerosis	MeSH	MeSH:D001161
BRD-K01902415-001-02-6	58524		cardiovascular agent	UseClass	UseClass:8089
BRD-K01902415-001-02-6	58524		cardiovascular agent	UseClass	UseClass:8089
BRD-K01902415-001-02-6	58524	activates	PPARA	Entrez	GeneID:5465	peroxisome proliferator-activated receptor alpha (Homo sapiens)
BRD-K01902415-001-02-6	58524	activates	PPARA	Entrez	GeneID:5465	peroxisome proliferator-activated receptor alpha (Homo sapiens)
BRD-K01902415-001-02-6	58524	activates	PPARA	Entrez	GeneID:5465	peroxisome proliferator-activated receptor alpha (Homo sapiens)
BRD-K01902415-001-02-6	58524	activates	PPARA	Entrez	GeneID:5465	peroxisome proliferator-activated receptor alpha (Homo sapiens)
BRD-K01902415-001-02-6	58524	activates	PPARA	Entrez	GeneID:5465	peroxisome proliferator-activated receptor alpha (Homo sapiens)
BRD-K01902415-001-02-6	58524	activates	PPARA	Entrez	GeneID:5465	peroxisome proliferator-activated receptor alpha (Homo sapiens)
BRD-K76812510-236-05-6	27782		Pain	MeSH	MeSH:D010146
BRD-K76812510-236-05-6	27782		Fever	MeSH	MeSH:D005334
BRD-K76812510-236-05-6	27782		analgesic	UseClass	UseClass:8081
BRD-K76812510-236-05-6	27782		anti-pyretic	UseClass	UseClass:8075
BRD-K01244426-236-05-5	32617		Bacterial Infections	MeSH	MeSH:D001424
BRD-K01244426-236-05-5	32617		anti-bacterial	UseClass	UseClass:8104
BRD-K66874953-001-02-7	50747	inhibits	apoptosis	GO:BP	GO:0006915
BRD-K66874953-001-02-7	50747	inhibits	apoptosis	GO:BP	GO:0006915
BRD-K66874953-001-02-7	50747	inhibits	apoptosis	GO:BP	GO:0006915
BRD-K66874953-001-02-7	50747	inhibits	apoptosis	GO:BP	GO:0006915
BRD-K66874953-001-02-7	50747	inhibits	apoptosis	GO:BP	GO:0006915
BRD-K66874953-001-02-7	50747	inhibits	apoptosis	GO:BP	GO:0006915
BRD-K66874953-001-02-7	50747	inhibits	apoptosis	GO:BP	GO:0006915
BRD-K66874953-001-02-7	50747		neuroprotective agent	UseClass	UseClass:8114
BRD-K66874953-001-02-7	50747		neuroprotective agent	UseClass	UseClass:8114
BRD-K66874953-001-02-7	50747	inhibits	transcription	ObsoleteTerm	GO:0006350
BRD-K66874953-001-02-7	50747	inhibits	transcription	ObsoleteTerm	GO:0006350
BRD-K66874953-001-02-7	50747	inhibits	transcription	ObsoleteTerm	GO:0006350
BRD-K66874953-001-02-7	50747	inhibits	transcription	ObsoleteTerm	GO:0006350
BRD-K66874953-001-02-7	50747	inhibits	transcription	ObsoleteTerm	GO:0006350
BRD-K66874953-001-02-7	50747	inhibits	transcription	ObsoleteTerm	GO:0006350
BRD-K66874953-001-02-7	50747	inhibits	transcription	ObsoleteTerm	GO:0006350
BRD-K66874953-001-02-7	50747	inhibits	transcription	ObsoleteTerm	GO:0006350
BRD-K66874953-001-02-7	50747	inhibits	transcription	ObsoleteTerm	GO:0006350
BRD-K66874953-001-02-7	50747	inhibits	transcription	ObsoleteTerm	GO:0006350
BRD-K66874953-001-02-7	50747	inhibits	transcription	ObsoleteTerm	GO:0006350
BRD-K67102207-001-02-6	30697	inhibits	deacetylase activity	GO:MF	GO:0019213
BRD-K67102207-001-02-6	30697	inhibits	deacetylase activity	GO:MF	GO:0019213
BRD-K67102207-001-02-6	30697	inhibits	deacetylase activity	GO:MF	GO:0019213
BRD-K05395900-322-02-1	54443		Substance Withdrawal Syndrome	MeSH	MeSH:D013375
BRD-K05395900-322-02-1	54443	activates	CHRNA7	Entrez	GeneID:1139	cholinergic receptor, nicotinic, alpha 7 (Homo sapiens)
BRD-K05395900-322-02-1	54443	activates	Nicotinic acetylcholine receptor	ChemBank	CBPROTID:1000306
BRD-K11640013-001-02-6	33185		Bacterial Infections	MeSH	MeSH:D001424
BRD-K11640013-001-02-6	33185		Bacterial Infections	MeSH	MeSH:D001424
BRD-K11640013-001-02-6	33185		Bacterial Infections	MeSH	MeSH:D001424
BRD-K11640013-001-02-6	33185		Bacterial Infections	MeSH	MeSH:D001424
BRD-K11640013-001-02-6	33185		antiseptic	UseClass	UseClass:8111
BRD-K11640013-001-02-6	33185		anti-bacterial	UseClass	UseClass:8104
BRD-K11640013-001-02-6	33185	inhibits	DHFR	Entrez	GeneID:1719	dihydrofolate reductase (Homo sapiens)
BRD-A09533288-003-05-6	30642	inhibits	calcium ion transport	GO:BP	GO:0006816
BRD-A09533288-003-05-6	30642	inhibits	low voltage-gated calcium channel activity	GO:MF	GO:0008332
BRD-A09533288-003-05-6	30642	inhibits	low voltage-gated calcium channel activity	GO:MF	GO:0008332
BRD-A09533288-003-05-6	30642		Tachycardia, Ventricular	MeSH	MeSH:D017180
BRD-A09533288-003-05-6	30642		Tachycardia, Ventricular	MeSH	MeSH:D017180
BRD-A09533288-003-05-6	30642		Tachycardia, Ventricular	MeSH	MeSH:D017180
BRD-A09533288-003-05-6	30642		Tachycardia, Ventricular	MeSH	MeSH:D017180
BRD-A09533288-003-05-6	30642		Tachycardia, Ventricular	MeSH	MeSH:D017180
BRD-A09533288-003-05-6	30642		Hypertension	MeSH	MeSH:D006973
BRD-A09533288-003-05-6	30642		Hypertension	MeSH	MeSH:D006973
BRD-A09533288-003-05-6	30642		Angina Pectoris	MeSH	MeSH:D000787
BRD-A09533288-003-05-6	30642		Angina Pectoris	MeSH	MeSH:D000787
BRD-A09533288-003-05-6	30642		vasodilator	UseClass	UseClass:8092
BRD-A09533288-003-05-6	30642		anti-hypertensive	UseClass	UseClass:8091
BRD-A09533288-003-05-6	30642		anti-arrhythmic	UseClass	UseClass:8090
BRD-A09533288-003-05-6	30642	inhibits	CACNA1G	Entrez	GeneID:8913	calcium channel, voltage-dependent, T type, alpha 1G subunit (Homo sapiens)
BRD-A09533288-003-05-6	30642	inhibits	CACNA1G	Entrez	GeneID:8913	calcium channel, voltage-dependent, T type, alpha 1G subunit (Homo sapiens)
BRD-A09533288-003-05-6	30642	inhibits	Voltage-dependent L-type calcium channel	ChemBank	CBPROTID:1000216
BRD-A09533288-003-05-6	30642	inhibits	Voltage-dependent L-type calcium channel	ChemBank	CBPROTID:1000216
BRD-A09533288-003-05-6	30642	inhibits	Voltage-dependent L-type calcium channel	ChemBank	CBPROTID:1000216
BRD-K60770992-001-01-8	23138		Parkinson Disease	MeSH	MeSH:D010300
BRD-K60770992-001-01-8	23138		neuroprotective agent	UseClass	UseClass:8114
BRD-K60770992-001-01-8	23138	activates	DRD2	Entrez	GeneID:1813	dopamine receptor D2 (Homo sapiens)
BRD-K50398167-236-02-9	29806	inhibits	prostaglandin-endoperoxide synthase activity	GO:MF	GO:0004666
BRD-K50398167-236-02-9	29806		Inflammation	MeSH	MeSH:D007249
BRD-K50398167-236-02-9	29806		Fever	MeSH	MeSH:D005334
BRD-K50398167-236-02-9	29806		anti-pyretic	UseClass	UseClass:8075
BRD-K50398167-236-02-9	29806		anti-inflammatory	UseClass	UseClass:8071
BRD-K50398167-236-02-9	29806	inhibits	ALOX5	Entrez	GeneID:240	arachidonate 5-lipoxygenase (Homo sapiens)
BRD-A22267103-003-05-7	29744		muscle relaxant (spasmolytic)	UseClass	UseClass:8132
BRD-A22267103-003-05-7	29744		muscle relaxant (spasmolytic)	UseClass	UseClass:8132
BRD-K21893543-001-02-8	31286		insecticide	UseClass	UseClass:8149
BRD-K21893543-001-02-8	31286		insecticide	UseClass	UseClass:8149
BRD-K99121711-003-02-3	29768		anesthetic	UseClass	UseClass:8082
BRD-K99121711-003-02-3	29768		anesthetic	UseClass	UseClass:8082
BRD-K21283037-001-02-5	23580	inhibits	neurotransmitter uptake	GO:BP	GO:0001504
BRD-K21283037-001-02-5	23580	inhibits	neurotransmitter uptake	GO:BP	GO:0001504
BRD-K21283037-001-02-5	23580	inhibits	neurotransmitter uptake	GO:BP	GO:0001504
BRD-K21283037-001-02-5	23580	inhibits	neurotransmitter uptake	GO:BP	GO:0001504
BRD-K21283037-001-02-5	23580	inhibits	neurotransmitter uptake	GO:BP	GO:0001504
BRD-K21283037-001-02-5	23580	inhibits	neurotransmitter uptake	GO:BP	GO:0001504
BRD-K21283037-001-02-5	23580	inhibits	GABA receptor activity	GO:MF	GO:0016917
BRD-K21283037-001-02-5	23580	inhibits	GABA receptor activity	GO:MF	GO:0016917
BRD-K21283037-001-02-5	23580	inhibits	GABA receptor activity	GO:MF	GO:0016917
BRD-K21283037-001-02-5	23580	inhibits	GABA receptor activity	GO:MF	GO:0016917
BRD-K21283037-001-02-5	23580	inhibits	GABA receptor activity	GO:MF	GO:0016917
BRD-K21283037-001-02-5	23580	inhibits	GABA receptor activity	GO:MF	GO:0016917
BRD-K21283037-001-02-5	23580	inhibits	GABA receptor activity	GO:MF	GO:0016917
BRD-K21283037-001-02-5	23580	inhibits	voltage-gated sodium channel activity	GO:MF	GO:0005248
BRD-K21283037-001-02-5	23580	inhibits	voltage-gated sodium channel activity	GO:MF	GO:0005248
BRD-K21283037-001-02-5	23580	inhibits	voltage-gated sodium channel activity	GO:MF	GO:0005248
BRD-K21283037-001-02-5	23580	inhibits	voltage-gated sodium channel activity	GO:MF	GO:0005248
BRD-K21283037-001-02-5	23580	inhibits	voltage-gated sodium channel activity	GO:MF	GO:0005248
BRD-K21283037-001-02-5	23580	inhibits	voltage-gated sodium channel activity	GO:MF	GO:0005248
BRD-K21283037-001-02-5	23580	inhibits	voltage-gated sodium channel activity	GO:MF	GO:0005248
BRD-K21283037-001-02-5	23580		Seizures	MeSH	MeSH:D012640
BRD-K21283037-001-02-5	23580		Seizures	MeSH	MeSH:D012640
BRD-K21283037-001-02-5	23580		Seizures	MeSH	MeSH:D012640
BRD-K21283037-001-02-5	23580		Seizures	MeSH	MeSH:D012640
BRD-K21283037-001-02-5	23580		Seizures	MeSH	MeSH:D012640
BRD-K21283037-001-02-5	23580		Seizures	MeSH	MeSH:D012640
BRD-K21283037-001-02-5	23580		Seizures	MeSH	MeSH:D012640
BRD-K21283037-001-02-5	23580		Seizures	MeSH	MeSH:D012640
BRD-K21283037-001-02-5	23580		Ischemia	MeSH	MeSH:D007511
BRD-K21283037-001-02-5	23580		Ischemia	MeSH	MeSH:D007511
BRD-K21283037-001-02-5	23580		Ischemia	MeSH	MeSH:D007511
BRD-K21283037-001-02-5	23580		Ischemia	MeSH	MeSH:D007511
BRD-K21283037-001-02-5	23580		Ischemia	MeSH	MeSH:D007511
BRD-K21283037-001-02-5	23580		Ischemia	MeSH	MeSH:D007511
BRD-K21283037-001-02-5	23580		Ischemia	MeSH	MeSH:D007511
BRD-K21283037-001-02-5	23580		Ischemia	MeSH	MeSH:D007511
BRD-K21283037-001-02-5	23580		Anxiety Disorders	MeSH	MeSH:D001008
BRD-K21283037-001-02-5	23580		Anxiety Disorders	MeSH	MeSH:D001008
BRD-K21283037-001-02-5	23580		Anxiety Disorders	MeSH	MeSH:D001008
BRD-K21283037-001-02-5	23580		Anxiety Disorders	MeSH	MeSH:D001008
BRD-K21283037-001-02-5	23580		Anxiety Disorders	MeSH	MeSH:D001008
BRD-K21283037-001-02-5	23580		Anxiety Disorders	MeSH	MeSH:D001008
BRD-K21283037-001-02-5	23580		Anxiety Disorders	MeSH	MeSH:D001008
BRD-K21283037-001-02-5	23580		Anxiety Disorders	MeSH	MeSH:D001008
BRD-K21283037-001-02-5	23580		Anxiety Disorders	MeSH	MeSH:D001008
BRD-K21283037-001-02-5	23580		anti-anxiety	UseClass	UseClass:8123
BRD-K21283037-001-02-5	23580		anti-anxiety	UseClass	UseClass:8123
BRD-K21283037-001-02-5	23580		anti-anxiety	UseClass	UseClass:8123
BRD-K21283037-001-02-5	23580		anti-anxiety	UseClass	UseClass:8123
BRD-K21283037-001-02-5	23580		anti-anxiety	UseClass	UseClass:8123
BRD-K21283037-001-02-5	23580		anti-anxiety	UseClass	UseClass:8123
BRD-K21283037-001-02-5	23580		anti-anxiety	UseClass	UseClass:8123
BRD-K21283037-001-02-5	23580		anti-anxiety	UseClass	UseClass:8123
BRD-K21283037-001-02-5	23580		anti-anxiety	UseClass	UseClass:8123
BRD-K21283037-001-02-5	23580		anti-anxiety	UseClass	UseClass:8123
BRD-K21283037-001-02-5	23580		anti-anxiety	UseClass	UseClass:8123
BRD-K21283037-001-02-5	23580		anti-anxiety	UseClass	UseClass:8123
BRD-K21283037-001-02-5	23580		anti-anxiety	UseClass	UseClass:8123
BRD-K21283037-001-02-5	23580		anti-anxiety	UseClass	UseClass:8123
BRD-K21283037-001-02-5	23580		anti-anxiety	UseClass	UseClass:8123
BRD-K21283037-001-02-5	23580		anti-convulsant	UseClass	UseClass:8121
BRD-K21283037-001-02-5	23580		anti-convulsant	UseClass	UseClass:8121
BRD-K21283037-001-02-5	23580		anti-convulsant	UseClass	UseClass:8121
BRD-K21283037-001-02-5	23580		anti-convulsant	UseClass	UseClass:8121
BRD-K21283037-001-02-5	23580		anti-convulsant	UseClass	UseClass:8121
BRD-K21283037-001-02-5	23580		anti-convulsant	UseClass	UseClass:8121
BRD-K21283037-001-02-5	23580		anti-convulsant	UseClass	UseClass:8121
BRD-K21283037-001-02-5	23580		anti-convulsant	UseClass	UseClass:8121
BRD-K21283037-001-02-5	23580		anti-convulsant	UseClass	UseClass:8121
BRD-K21283037-001-02-5	23580		psychotropic agent	UseClass	UseClass:8120
BRD-K21283037-001-02-5	23580		psychotropic agent	UseClass	UseClass:8120
BRD-K21283037-001-02-5	23580		psychotropic agent	UseClass	UseClass:8120
BRD-K21283037-001-02-5	23580		psychotropic agent	UseClass	UseClass:8120
BRD-K21283037-001-02-5	23580		psychotropic agent	UseClass	UseClass:8120
BRD-K21283037-001-02-5	23580		psychotropic agent	UseClass	UseClass:8120
BRD-K21283037-001-02-5	23580		psychotropic agent	UseClass	UseClass:8120
BRD-K21283037-001-02-5	23580		psychotropic agent	UseClass	UseClass:8120
BRD-K21283037-001-02-5	23580		psychotropic agent	UseClass	UseClass:8120
BRD-K21283037-001-02-5	23580		psychotropic agent	UseClass	UseClass:8120
BRD-K21283037-001-02-5	23580		psychotropic agent	UseClass	UseClass:8120
BRD-K21283037-001-02-5	23580		psychotropic agent	UseClass	UseClass:8120
BRD-K21283037-001-02-5	23580		psychotropic agent	UseClass	UseClass:8120
BRD-K21283037-001-02-5	23580		psychotropic agent	UseClass	UseClass:8120
BRD-K21283037-001-02-5	23580		psychotropic agent	UseClass	UseClass:8120
BRD-K21283037-001-02-5	23580		hypnotic	UseClass	UseClass:8115
BRD-K21283037-001-02-5	23580		hypnotic	UseClass	UseClass:8115
BRD-K21283037-001-02-5	23580		hypnotic	UseClass	UseClass:8115
BRD-K21283037-001-02-5	23580		hypnotic	UseClass	UseClass:8115
BRD-K21283037-001-02-5	23580		hypnotic	UseClass	UseClass:8115
BRD-K21283037-001-02-5	23580		hypnotic	UseClass	UseClass:8115
BRD-K21283037-001-02-5	23580		hypnotic	UseClass	UseClass:8115
BRD-K21283037-001-02-5	23580		hypnotic	UseClass	UseClass:8115
BRD-K21283037-001-02-5	23580		anti-ischemic	UseClass	UseClass:8099
BRD-K21283037-001-02-5	23580		anti-ischemic	UseClass	UseClass:8099
BRD-K21283037-001-02-5	23580		anti-ischemic	UseClass	UseClass:8099
BRD-K21283037-001-02-5	23580		anti-ischemic	UseClass	UseClass:8099
BRD-K21283037-001-02-5	23580		anti-ischemic	UseClass	UseClass:8099
BRD-K21283037-001-02-5	23580		anti-ischemic	UseClass	UseClass:8099
BRD-K21283037-001-02-5	23580		anesthetic	UseClass	UseClass:8082
BRD-K21283037-001-02-5	23580		anesthetic	UseClass	UseClass:8082
BRD-K21283037-001-02-5	23580		anesthetic	UseClass	UseClass:8082
BRD-K21283037-001-02-5	23580		anesthetic	UseClass	UseClass:8082
BRD-K21283037-001-02-5	23580		anesthetic	UseClass	UseClass:8082
BRD-K21283037-001-02-5	23580		anesthetic	UseClass	UseClass:8082
BRD-K21283037-001-02-5	23580		anesthetic	UseClass	UseClass:8082
BRD-K21283037-001-02-5	23580		anesthetic	UseClass	UseClass:8082
BRD-K21283037-001-02-5	23580		anesthetic	UseClass	UseClass:8082
BRD-K55127134-001-01-7	32664	inhibits	protein export from nucleus	GO:BP	GO:0006611
BRD-K55127134-001-01-7	32664	inhibits	dopamine receptor activity	GO:MF	GO:0004952
BRD-K55127134-001-01-7	32664		tranquilizer	UseClass	UseClass:8117
BRD-A61793559-001-05-7	30643		diuretic	UseClass	UseClass:8153
BRD-A61793559-001-05-7	30643		diuretic	UseClass	UseClass:8153
BRD-A61793559-001-05-7	30643	inhibits	SLC12A3	Entrez	GeneID:6559	solute carrier family 12 (sodium/chloride transporters), member 3 (Homo sapiens)
BRD-K66416915-300-01-2	58086	inhibits	DDC	Entrez	GeneID:1644	dopa decarboxylase (aromatic L-amino acid decarboxylase) (Homo sapiens)
BRD-K29582677-300-05-6	24955	inhibits	sodium channel activity	GO:MF	GO:0005272
BRD-K29582677-300-05-6	24955	inhibits	low voltage-gated calcium channel activity	GO:MF	GO:0008332
BRD-K29582677-300-05-6	24955		neuroprotective agent	UseClass	UseClass:8114
BRD-K29582677-300-05-6	24955		neuroprotective agent	UseClass	UseClass:8114
BRD-K29582677-300-05-6	24955		vasodilator	UseClass	UseClass:8092
BRD-K29582677-300-05-6	24955		vasodilator	UseClass	UseClass:8092
BRD-K91317041-001-03-8	31742		Parkinson Disease	MeSH	MeSH:D010300
BRD-K91317041-001-03-8	31742		cns agent	UseClass	UseClass:8113
BRD-K37694030-003-02-8	28774		Pruritus	MeSH	MeSH:D011537
BRD-K37694030-003-02-8	28774		Depression	MeSH	MeSH:D003863
BRD-K37694030-003-02-8	28774		anti-pruritic	UseClass	UseClass:8122
BRD-K37694030-003-02-8	28774		anti-depressant	UseClass	UseClass:8119
BRD-K37694030-003-02-8	28774		sedative	UseClass	UseClass:8116
BRD-K37694030-003-02-8	28774		anti-histamine	UseClass	UseClass:8072
BRD-K37694030-003-02-8	28774	inhibits	HRH2	Entrez	GeneID:3274	histamine receptor H2 (Homo sapiens)
BRD-K37694030-003-02-8	28774	inhibits	HRH1	Entrez	GeneID:3269	histamine receptor H1 (Homo sapiens)
BRD-K68553471-003-04-0	32621		Hypertension	MeSH	MeSH:D006973
BRD-K68553471-003-04-0	32621		anti-hypertensive	UseClass	UseClass:8091
BRD-A76904477-003-02-5	28081		muscle relaxant (spasmolytic)	UseClass	UseClass:8132
BRD-K61250553-001-02-9	30640	inhibits	calcium channel activity	GO:MF	GO:0005262
BRD-K61250553-001-02-9	30640	inhibits	calcium channel activity	GO:MF	GO:0005262
BRD-K61250553-001-02-9	30640	inhibits	calcium channel activity	GO:MF	GO:0005262
BRD-K61250553-001-02-9	30640	activates	OPRM1	Entrez	GeneID:4988	opioid receptor, mu 1 (Homo sapiens)
BRD-K61250553-001-02-9	30640	binds	OPRD1	Entrez	GeneID:4985	opioid receptor, delta 1 (Homo sapiens)
BRD-K61250553-001-02-9	30640	binds	OPRD1	Entrez	GeneID:4985	opioid receptor, delta 1 (Homo sapiens)
BRD-K61250553-001-02-9	30640	binds	OPRD1	Entrez	GeneID:4985	opioid receptor, delta 1 (Homo sapiens)
BRD-K61250553-001-02-9	30640	binds	OPRD1	Entrez	GeneID:4985	opioid receptor, delta 1 (Homo sapiens)
BRD-A99402294-236-02-0	31766		Bacterial Infections	MeSH	MeSH:D001424
BRD-A99402294-236-02-0	31766		anti-bacterial	UseClass	UseClass:8104
BRD-A26334849-001-02-1	27830	inhibits	potassium channel activity	GO:MF	GO:0005267
BRD-A26334849-001-02-1	27830		Arrhythmias, Cardiac	MeSH	MeSH:D001145
BRD-A26334849-001-02-1	27830		anti-arrhythmic	UseClass	UseClass:8090
BRD-A13133631-001-02-4	33138		Inflammation	MeSH	MeSH:D007249
BRD-A13133631-001-02-4	33138		anti-inflammatory	UseClass	UseClass:8071
BRD-K95309561-001-05-6	23215		hormonal agent	UseClass	UseClass:8141
BRD-K71671197-001-02-6	31302		insecticide	UseClass	UseClass:8149
BRD-K71671197-001-02-6	31302		insecticide	UseClass	UseClass:8149
BRD-K51318897-001-04-7	25309		Helminthiasis	MeSH	MeSH:D006373
BRD-K51318897-001-04-7	25309		Helminthiasis	MeSH	MeSH:D006373
BRD-K51318897-001-04-7	25309		anti-helminthic	UseClass	UseClass:8109
BRD-A90515964-001-05-8	30394		Xerophthalmia	MeSH	MeSH:D014985
BRD-A90515964-001-05-8	30394		Xerophthalmia	MeSH	MeSH:D014985
BRD-A90515964-001-05-8	30394		Cough	MeSH	MeSH:D003371
BRD-A90515964-001-05-8	30394		Cough	MeSH	MeSH:D003371
BRD-A90515964-001-05-8	30394		Asthma	MeSH	MeSH:D001249
BRD-A90515964-001-05-8	30394		expectorant	UseClass	UseClass:8087
BRD-A90515964-001-05-8	30394		anti-tussive	UseClass	UseClass:8085
BRD-A90515964-001-05-8	30394		anti-asthmatic	UseClass	UseClass:8078
BRD-K71198913-001-02-3	56772	activates	cannabinoid receptor activity	GO:MF	GO:0004949
BRD-K71198913-001-02-3	56772	activates	cannabinoid receptor activity	GO:MF	GO:0004949
BRD-K71198913-001-02-3	56772	activates	cannabinoid receptor activity	GO:MF	GO:0004949
BRD-K71198913-001-02-3	56772	activates	cannabinoid receptor activity	GO:MF	GO:0004949
BRD-K71198913-001-02-3	56772	activates	cannabinoid receptor activity	GO:MF	GO:0004949
BRD-K88090157-050-04-1	39086		sedative	UseClass	UseClass:8116
BRD-K88090157-050-04-1	39086		bronchodilator	UseClass	UseClass:8088
BRD-K88090157-050-04-1	39086		anti-histamine	UseClass	UseClass:8072
BRD-K88090157-050-04-1	39086	inhibits	HRH1	Entrez	GeneID:3269	histamine receptor H1 (Homo sapiens)
BRD-K27217864-001-05-8	26934		anesthetic	UseClass	UseClass:8082
BRD-K96144918-001-02-3	58497		Inflammation	MeSH	MeSH:D007249
BRD-K96144918-001-02-3	58497		Inflammation	MeSH	MeSH:D007249
BRD-K96144918-001-02-3	58497		Inflammation	MeSH	MeSH:D007249
BRD-K96144918-001-02-3	58497		immunomodulator	UseClass	UseClass:8073
BRD-K96144918-001-02-3	58497		immunomodulator	UseClass	UseClass:8073
BRD-K96144918-001-02-3	58497		immunomodulator	UseClass	UseClass:8073
BRD-K96144918-001-02-3	58497		anti-inflammatory	UseClass	UseClass:8071
BRD-K96144918-001-02-3	58497		anti-inflammatory	UseClass	UseClass:8071
BRD-K96144918-001-02-3	58497		anti-inflammatory	UseClass	UseClass:8071
BRD-K96144918-001-02-3	58497		anti-inflammatory	UseClass	UseClass:8071
BRD-A92439610-001-02-4	26928	activates	cell death	GO:BP	GO:0008219
BRD-A92439610-001-02-4	26928		Retinal Vein Occlusion	MeSH	MeSH:D012170
BRD-A92439610-001-02-4	26928		Retinal Vein Occlusion	MeSH	MeSH:D012170
BRD-A92439610-001-02-4	26928		Ophthalmia, Sympathetic	MeSH	MeSH:D009879
BRD-A92439610-001-02-4	26928		Ophthalmia, Sympathetic	MeSH	MeSH:D009879
BRD-A92439610-001-02-4	26928		Macular Edema	MeSH	MeSH:D008269
BRD-A92439610-001-02-4	26928		Macular Edema	MeSH	MeSH:D008269
BRD-A92439610-001-02-4	26928		Diabetic Retinopathy	MeSH	MeSH:D003930
BRD-A92439610-001-02-4	26928		Diabetic Retinopathy	MeSH	MeSH:D003930
BRD-A92439610-001-02-4	26928		Behcet Syndrome	MeSH	MeSH:D001528
BRD-A92439610-001-02-4	26928		Behcet Syndrome	MeSH	MeSH:D001528
BRD-A92439610-001-02-4	26928		Asthma	MeSH	MeSH:D001249
BRD-A92439610-001-02-4	26928		Asthma	MeSH	MeSH:D001249
BRD-K15567136-003-06-6	29747		Virus Diseases	MeSH	MeSH:D014777
BRD-K15567136-003-06-6	29747		Virus Diseases	MeSH	MeSH:D014777
BRD-K15567136-003-06-6	29747		Virus Diseases	MeSH	MeSH:D014777
BRD-K15567136-003-06-6	29747		Asthma	MeSH	MeSH:D001249
BRD-K15567136-003-06-6	29747		Asthma	MeSH	MeSH:D001249
BRD-K15567136-003-06-6	29747		Angina Pectoris	MeSH	MeSH:D000787
BRD-K15567136-003-06-6	29747		Angina Pectoris	MeSH	MeSH:D000787
BRD-K15567136-003-06-6	29747		smooth muscle relaxant	UseClass	UseClass:8133
BRD-K15567136-003-06-6	29747		smooth muscle relaxant	UseClass	UseClass:8133
BRD-K15567136-003-06-6	29747		anti-viral	UseClass	UseClass:8106
BRD-K15567136-003-06-6	29747		anti-viral	UseClass	UseClass:8106
BRD-K15567136-003-06-6	29747		anti-viral	UseClass	UseClass:8106
BRD-K15567136-003-06-6	29747		anti-anginal	UseClass	UseClass:8095
BRD-K15567136-003-06-6	29747		anti-anginal	UseClass	UseClass:8095
BRD-K15567136-003-06-6	29747		anti-anginal	UseClass	UseClass:8095
BRD-K15567136-003-06-6	29747		vasodilator	UseClass	UseClass:8092
BRD-K15567136-003-06-6	29747		vasodilator	UseClass	UseClass:8092
BRD-K15567136-003-06-6	29747		anti-asthmatic	UseClass	UseClass:8078
BRD-K46937689-001-05-1	23191		Pain	MeSH	MeSH:D010146
BRD-K46937689-001-05-1	23191		Fever	MeSH	MeSH:D005334
BRD-K46937689-001-05-1	23191		analgesic	UseClass	UseClass:8081
BRD-K46937689-001-05-1	23191		anti-pyretic	UseClass	UseClass:8075
BRD-K06902185-001-05-2	29813	activates	potassium channel activity	GO:MF	GO:0005267
BRD-K06902185-001-05-2	29813	activates	potassium channel activity	GO:MF	GO:0005267
BRD-K06902185-001-05-2	29813	activates	potassium channel activity	GO:MF	GO:0005267
BRD-K06902185-001-05-2	29813	activates	potassium channel activity	GO:MF	GO:0005267
BRD-K06902185-001-05-2	29813	activates	potassium channel activity	GO:MF	GO:0005267
BRD-K06902185-001-05-2	29813	activates	potassium channel activity	GO:MF	GO:0005267
BRD-K06902185-001-05-2	29813	activates	potassium channel activity	GO:MF	GO:0005267
BRD-K06902185-001-05-2	29813	activates	potassium channel activity	GO:MF	GO:0005267
BRD-K06902185-001-05-2	29813		Hypertension	MeSH	MeSH:D006973
BRD-K06902185-001-05-2	29813		Hypertension	MeSH	MeSH:D006973
BRD-K06902185-001-05-2	29813		Hypertension	MeSH	MeSH:D006973
BRD-K06902185-001-05-2	29813		Hypertension	MeSH	MeSH:D006973
BRD-K06902185-001-05-2	29813		Hypertension	MeSH	MeSH:D006973
BRD-K06902185-001-05-2	29813		Alopecia	MeSH	MeSH:D000505
BRD-K06902185-001-05-2	29813		Alopecia	MeSH	MeSH:D000505
BRD-K06902185-001-05-2	29813		anti-hypertensive	UseClass	UseClass:8091
BRD-K06902185-001-05-2	29813	inhibits	PLOD1	Entrez	GeneID:5351	procollagen-lysine 1, 2-oxoglutarate 5-dioxygenase 1 (Homo sapiens)
BRD-K06902185-001-05-2	29813	activates	Soluble guanylate cyclase	ChemBank	CBPROTID:1000252
BRD-K02548315-001-02-7	31293		herbicide	UseClass	UseClass:8146
BRD-K02548315-001-02-7	31293		herbicide	UseClass	UseClass:8146
BRD-K95237249-001-05-9	33163	activates	GABA receptor activity	GO:MF	GO:0016917
BRD-K95237249-001-05-9	33163	activates	GABA receptor activity	GO:MF	GO:0016917
BRD-K95237249-001-05-9	33163	activates	GABA receptor activity	GO:MF	GO:0016917
BRD-K00603606-003-03-4	39810		Stroke	MeSH	MeSH:D020521
BRD-K00603606-003-03-4	39810		cardiovascular agent	UseClass	UseClass:8089
BRD-K88743730-001-01-0	30391	activates	activation of adenylate cyclase activity by serotonin receptor signaling pathway	GO:BP	GO:0007192
BRD-K88743730-001-01-0	30391		Irritable Bowel Syndrome	MeSH	MeSH:D043183
BRD-K88743730-001-01-0	30391		Irritable Bowel Syndrome	MeSH	MeSH:D043183
BRD-K88743730-001-01-0	30391		Constipation	MeSH	MeSH:D003248
BRD-K88743730-001-01-0	30391		Constipation	MeSH	MeSH:D003248
BRD-K88743730-001-01-0	30391	inhibits	Htr2b	Entrez	GeneID:29581	5-hydroxytryptamine (serotonin) receptor 2B (Rattus norvegicus)
BRD-K88743730-001-01-0	30391	inhibits	Htr2b	Entrez	GeneID:29581	5-hydroxytryptamine (serotonin) receptor 2B (Rattus norvegicus)
BRD-K88743730-001-01-0	30391	activates	Htr4	Entrez	GeneID:25324	5-hydroxytryptamine (serotonin) receptor 4 (Rattus norvegicus)
BRD-K88743730-001-01-0	30391	activates	Htr4	Entrez	GeneID:25324	5-hydroxytryptamine (serotonin) receptor 4 (Rattus norvegicus)
BRD-K88743730-001-01-0	30391	activates	HTR4	Entrez	GeneID:3360	5-hydroxytryptamine (serotonin) receptor 4 (Homo sapiens)
BRD-K88743730-001-01-0	30391	activates	HTR4	Entrez	GeneID:3360	5-hydroxytryptamine (serotonin) receptor 4 (Homo sapiens)
BRD-K88743730-001-01-0	30391	activates	HTR4	Entrez	GeneID:3360	5-hydroxytryptamine (serotonin) receptor 4 (Homo sapiens)
BRD-K88743730-001-01-0	30391	inhibits	HTR2B	Entrez	GeneID:3357	5-hydroxytryptamine (serotonin) receptor 2B (Homo sapiens)
BRD-K88743730-001-01-0	30391	inhibits	HTR2B	Entrez	GeneID:3357	5-hydroxytryptamine (serotonin) receptor 2B (Homo sapiens)
BRD-A07440155-003-05-6	26947	inhibits	beta-adrenergic receptor activity	GO:MF	GO:0004939
BRD-A07440155-003-05-6	26947	inhibits	alpha-adrenergic receptor activity	GO:MF	GO:0004936
BRD-A07440155-003-05-6	26947		Hypertension	MeSH	MeSH:D006973
BRD-A07440155-003-05-6	26947		anti-hypertensive	UseClass	UseClass:8091
BRD-K55127134-300-05-4	32664	inhibits	protein export from nucleus	GO:BP	GO:0006611
BRD-K55127134-300-05-4	32664	inhibits	dopamine receptor activity	GO:MF	GO:0004952
BRD-K55127134-300-05-4	32664		tranquilizer	UseClass	UseClass:8117
BRD-K54210043-001-02-0	58916	activates	potassium channel activity	GO:MF	GO:0005267
BRD-A44863528-001-05-8	24978	inhibits	cholecystokinin receptor activity	GO:MF	GO:0004951
BRD-A44863528-001-05-8	24978		gastrointestinal agent	UseClass	UseClass:8125
BRD-K18787491-001-04-5	52416	inhibits	activation of MAPKK activity	GO:BP	GO:0000186
BRD-K18787491-001-04-5	52416	inhibits	activation of MAPKK activity	GO:BP	GO:0000186
BRD-K18787491-001-04-5	52416	inhibits	activation of MAPKK activity	GO:BP	GO:0000186
BRD-K18787491-001-04-5	52416	inhibits	activation of MAPKK activity	GO:BP	GO:0000186
BRD-K18787491-001-04-5	52416	inhibits	activation of MAPKK activity	GO:BP	GO:0000186
BRD-K18787491-001-04-5	52416	inhibits	activation of MAPKK activity	GO:BP	GO:0000186
BRD-K18787491-001-04-5	52416	inhibits	activation of MAPKK activity	GO:BP	GO:0000186
BRD-K18787491-001-04-5	52416	inhibits	MAP kinase kinase activity	GO:MF	GO:0004708
BRD-K18787491-001-04-5	52416	inhibits	MAP kinase kinase activity	GO:MF	GO:0004708
BRD-K18787491-001-04-5	52416	inhibits	MAP kinase kinase activity	GO:MF	GO:0004708
BRD-K18787491-001-04-5	52416	inhibits	MAP kinase kinase activity	GO:MF	GO:0004708
BRD-K18787491-001-04-5	52416	inhibits	MAP kinase kinase activity	GO:MF	GO:0004708
BRD-K18787491-001-04-5	52416	inhibits	MAP3K2	Entrez	GeneID:10746	mitogen-activated protein kinase kinase kinase 2 (Homo sapiens)
BRD-K18787491-001-04-5	52416	inhibits	MAP3K1	Entrez	GeneID:4214	mitogen-activated protein kinase kinase kinase 1 (Homo sapiens)
BRD-K18787491-001-04-5	52416	inhibits	MAP3K1	Entrez	GeneID:4214	mitogen-activated protein kinase kinase kinase 1 (Homo sapiens)
BRD-K18787491-001-04-5	52416	inhibits	MAP3K1	Entrez	GeneID:4214	mitogen-activated protein kinase kinase kinase 1 (Homo sapiens)
BRD-K18787491-001-04-5	52416	inhibits	MAP3K1	Entrez	GeneID:4214	mitogen-activated protein kinase kinase kinase 1 (Homo sapiens)
BRD-K18787491-001-04-5	52416	inhibits	MAP3K1	Entrez	GeneID:4214	mitogen-activated protein kinase kinase kinase 1 (Homo sapiens)
BRD-K18787491-001-04-5	52416	inhibits	Mitogen-activated protein kinase kinase	ChemBank	CBPROTID:1000423
BRD-K18787491-001-04-5	52416	inhibits	Mitogen-activated protein kinase kinase	ChemBank	CBPROTID:1000423
BRD-K18787491-001-04-5	52416	inhibits	Mitogen-activated protein kinase kinase	ChemBank	CBPROTID:1000423
BRD-K18787491-001-04-5	52416	inhibits	Mitogen-activated protein kinase	ChemBank	CBPROTID:1000068
BRD-K32164935-001-06-8	25015		Glucose Metabolism Disorders	MeSH	MeSH:D044882
BRD-K32164935-001-06-8	25015		Glucose Metabolism Disorders	MeSH	MeSH:D044882
BRD-K32164935-001-06-8	25015		Glucose Metabolism Disorders	MeSH	MeSH:D044882
BRD-A62525898-001-02-9	33161		Inflammation	MeSH	MeSH:D007249
BRD-A62525898-001-02-9	33161		anti-inflammatory	UseClass	UseClass:8071
BRD-K12994359-001-02-8	32372	affects	arachidonic acid metabolic process	GO:BP	GO:0019369
BRD-K12994359-001-02-8	32372	affects	cyclooxygenase pathway	GO:BP	GO:0019371
BRD-K12994359-001-02-8	32372	inhibits	one-carbon metabolic process	GO:BP	GO:0006730
BRD-K12994359-001-02-8	32372	inhibits	prostaglandin biosynthetic process	GO:BP	GO:0001516
BRD-K12994359-001-02-8	32372		Pain, Postoperative	MeSH	MeSH:D010149
BRD-K12994359-001-02-8	32372		Pain, Postoperative	MeSH	MeSH:D010149
BRD-K12994359-001-02-8	32372		Osteoarthritis	MeSH	MeSH:D010003
BRD-K12994359-001-02-8	32372		Osteoarthritis	MeSH	MeSH:D010003
BRD-K12994359-001-02-8	32372		Dysmenorrhea	MeSH	MeSH:D004412
BRD-K12994359-001-02-8	32372		Dysmenorrhea	MeSH	MeSH:D004412
BRD-K12994359-001-02-8	32372		Arthritis, Rheumatoid	MeSH	MeSH:D001172
BRD-K12994359-001-02-8	32372		Arthritis, Rheumatoid	MeSH	MeSH:D001172
BRD-K12994359-001-02-8	32372		analgesic	UseClass	UseClass:8081
BRD-K12994359-001-02-8	32372		anti-inflammatory	UseClass	UseClass:8071
BRD-K12994359-001-02-8	32372	affects	PTGS2	Entrez	GeneID:5743	prostaglandin-endoperoxide synthase 2 (prostaglandin G/H synthase and cyclooxygenase) (Homo sapiens)
BRD-K12994359-001-02-8	32372	inhibits	Ptgs2	Entrez	GeneID:29527	prostaglandin-endoperoxide synthase 2 (Rattus norvegicus)
BRD-K12994359-001-02-8	32372	inhibits	Ptgs2	Entrez	GeneID:29527	prostaglandin-endoperoxide synthase 2 (Rattus norvegicus)
BRD-K12994359-001-02-8	32372	inhibits	PTGS2	Entrez	GeneID:5743	prostaglandin-endoperoxide synthase 2 (prostaglandin G/H synthase and cyclooxygenase) (Homo sapiens)
BRD-K12994359-001-02-8	32372	inhibits	PTGS2	Entrez	GeneID:5743	prostaglandin-endoperoxide synthase 2 (prostaglandin G/H synthase and cyclooxygenase) (Homo sapiens)
BRD-K12994359-001-02-8	32372	inhibits	PTGS2	Entrez	GeneID:5743	prostaglandin-endoperoxide synthase 2 (prostaglandin G/H synthase and cyclooxygenase) (Homo sapiens)
BRD-K12994359-001-02-8	32372	inhibits	PTGS1	Entrez	GeneID:5742	prostaglandin-endoperoxide synthase 1 (prostaglandin G/H synthase and cyclooxygenase) (Homo sapiens)
BRD-K12994359-001-02-8	32372	inhibits	PTGS1	Entrez	GeneID:5742	prostaglandin-endoperoxide synthase 1 (prostaglandin G/H synthase and cyclooxygenase) (Homo sapiens)
BRD-K12994359-001-02-8	32372	inhibits	CA12	Entrez	GeneID:771	carbonic anhydrase XII (Homo sapiens)
BRD-K12994359-001-02-8	32372	inhibits	CA12	Entrez	GeneID:771	carbonic anhydrase XII (Homo sapiens)
BRD-K12994359-001-02-8	32372	inhibits	CA9	Entrez	GeneID:768	carbonic anhydrase IX (Homo sapiens)
BRD-K12994359-001-02-8	32372	inhibits	CA9	Entrez	GeneID:768	carbonic anhydrase IX (Homo sapiens)
BRD-K12994359-001-02-8	32372	inhibits	CA9	Entrez	GeneID:768	carbonic anhydrase IX (Homo sapiens)
BRD-K12994359-001-02-8	32372	inhibits	CA2	Entrez	GeneID:760	carbonic anhydrase II (Homo sapiens)
BRD-K12994359-001-02-8	32372	inhibits	CA2	Entrez	GeneID:760	carbonic anhydrase II (Homo sapiens)
BRD-K12994359-001-02-8	32372	inhibits	CA2	Entrez	GeneID:760	carbonic anhydrase II (Homo sapiens)
BRD-K12994359-001-02-8	32372	inhibits	CA1	Entrez	GeneID:759	carbonic anhydrase I (Homo sapiens)
BRD-K12994359-001-02-8	32372	inhibits	CA1	Entrez	GeneID:759	carbonic anhydrase I (Homo sapiens)
BRD-K12994359-001-02-8	32372	inhibits	CA1	Entrez	GeneID:759	carbonic anhydrase I (Homo sapiens)
BRD-K66404838-003-03-8	37183		Pain	MeSH	MeSH:D010146
BRD-K66404838-003-03-8	37183		analgesic	UseClass	UseClass:8081
BRD-K59469039-001-04-9	50128	affects	protein autophosphorylation	GO:BP	GO:0046777
BRD-K59469039-001-04-9	50128	affects	protein autophosphorylation	GO:BP	GO:0046777
BRD-K91263825-003-03-2	29764	inhibits	neurotransmitter uptake	GO:BP	GO:0001504
BRD-K91263825-003-03-2	29764	inhibits	neurotransmitter uptake	GO:BP	GO:0001504
BRD-K91263825-003-03-2	29764		Depression	MeSH	MeSH:D003863
BRD-K91263825-003-03-2	29764		anti-depressant	UseClass	UseClass:8119
BRD-K91263825-003-03-2	29764		sedative	UseClass	UseClass:8116
BRD-K91263825-003-03-2	29764		cns agent	UseClass	UseClass:8113
BRD-K91263825-003-03-2	29764		vasodilator	UseClass	UseClass:8092
BRD-K91263825-003-03-2	29764		anti-histamine	UseClass	UseClass:8072
BRD-K96670504-001-01-9	56389		contraceptive	UseClass	UseClass:8142
BRD-K96670504-001-01-9	56389		contraceptive	UseClass	UseClass:8142
BRD-K59590127-001-02-9	25313		herbicide	UseClass	UseClass:8146
BRD-K59590127-001-02-9	25313		herbicide	UseClass	UseClass:8146
BRD-K75466013-001-05-2	25376		anesthetic	UseClass	UseClass:8082
BRD-K93201660-001-04-0	50733	inhibits	protein kinase C activity	GO:MF	GO:0004697
BRD-K37249724-001-05-9	23200		anti-histamine	UseClass	UseClass:8072
BRD-K37249724-001-05-9	23200	binds	HRH1	Entrez	GeneID:3269	histamine receptor H1 (Homo sapiens)
BRD-K37249724-001-05-9	23200	binds	HRH1	Entrez	GeneID:3269	histamine receptor H1 (Homo sapiens)
BRD-K37249724-001-05-9	23200	binds	HRH1	Entrez	GeneID:3269	histamine receptor H1 (Homo sapiens)
BRD-K37249724-001-05-9	23200	inhibits	HRH1	Entrez	GeneID:3269	histamine receptor H1 (Homo sapiens)
BRD-A68281735-001-03-8	44574	inhibits	CYSLTR1	Entrez	GeneID:10800	cysteinyl leukotriene receptor 1 (Homo sapiens)
BRD-A68281735-001-03-8	44574	inhibits	ALOX5	Entrez	GeneID:240	arachidonate 5-lipoxygenase (Homo sapiens)
BRD-A68281735-001-03-8	44574	inhibits	ALOX5	Entrez	GeneID:240	arachidonate 5-lipoxygenase (Homo sapiens)
BRD-A68281735-001-03-8	44574	inhibits	ALOX5	Entrez	GeneID:240	arachidonate 5-lipoxygenase (Homo sapiens)
BRD-A68281735-001-03-8	44574	inhibits	ALOX5	Entrez	GeneID:240	arachidonate 5-lipoxygenase (Homo sapiens)
BRD-A68281735-001-03-8	44574	inhibits	ALOX5	Entrez	GeneID:240	arachidonate 5-lipoxygenase (Homo sapiens)
BRD-A68281735-001-03-8	44574	inhibits	ALOX5	Entrez	GeneID:240	arachidonate 5-lipoxygenase (Homo sapiens)
BRD-K08252256-236-05-6	23253		Osteoarthritis	MeSH	MeSH:D010003
BRD-K08252256-236-05-6	23253		Osteoarthritis	MeSH	MeSH:D010003
BRD-K08252256-236-05-6	23253		Inflammation	MeSH	MeSH:D007249
BRD-K08252256-236-05-6	23253		Inflammation	MeSH	MeSH:D007249
BRD-K08252256-236-05-6	23253		Arthritis, Rheumatoid	MeSH	MeSH:D001172
BRD-K08252256-236-05-6	23253		Arthritis, Rheumatoid	MeSH	MeSH:D001172
BRD-K08252256-236-05-6	23253		anti-inflammatory	UseClass	UseClass:8071
BRD-K08252256-236-05-6	23253		anti-inflammatory	UseClass	UseClass:8071
BRD-K60025295-003-02-5	30381		Infection	MeSH	MeSH:D007239
BRD-K60025295-003-02-5	30381		Infection	MeSH	MeSH:D007239
BRD-K60025295-003-02-5	30381		Infection	MeSH	MeSH:D007239
BRD-K60025295-003-02-5	30381		Infection	MeSH	MeSH:D007239
BRD-K60025295-003-02-5	30381		anti-helminthic	UseClass	UseClass:8109
BRD-K60025295-003-02-5	30381		anti-infective agent	UseClass	UseClass:8103
BRD-K60025295-003-02-5	30381		anti-infective agent	UseClass	UseClass:8103
BRD-K60025295-003-02-5	30381		anti-infective agent	UseClass	UseClass:8103
BRD-K60025295-003-02-5	30381		anti-infective agent	UseClass	UseClass:8103
BRD-K60025295-003-02-5	30381		anti-infective agent	UseClass	UseClass:8103
BRD-K60025295-003-02-5	30381		anti-infective agent	UseClass	UseClass:8103
BRD-K60025295-003-02-5	30381		anti-infective agent	UseClass	UseClass:8103
BRD-K51742987-001-02-3	58087		Inflammation	MeSH	MeSH:D007249
BRD-K51742987-001-02-3	58087		anti-inflammatory	UseClass	UseClass:8071
BRD-A27732521-003-02-6	26935		muscle relaxant (spasmolytic)	UseClass	UseClass:8132
BRD-A27732521-003-02-6	26935		muscle relaxant (spasmolytic)	UseClass	UseClass:8132
BRD-A27732521-003-02-6	26935		vasodilator	UseClass	UseClass:8092
BRD-K29582677-001-02-7	24955	inhibits	sodium channel activity	GO:MF	GO:0005272
BRD-K29582677-001-02-7	24955	inhibits	low voltage-gated calcium channel activity	GO:MF	GO:0008332
BRD-K29582677-001-02-7	24955		neuroprotective agent	UseClass	UseClass:8114
BRD-K29582677-001-02-7	24955		neuroprotective agent	UseClass	UseClass:8114
BRD-K29582677-001-02-7	24955		vasodilator	UseClass	UseClass:8092
BRD-K29582677-001-02-7	24955		vasodilator	UseClass	UseClass:8092
BRD-K51215422-001-02-3	50120	inhibits	protein kinase activity	GO:MF	GO:0004672
BRD-K51215422-001-02-3	50120	inhibits	protein kinase activity	GO:MF	GO:0004672
BRD-A83937277-001-03-0	28150		Seizures	MeSH	MeSH:D012640
BRD-A83937277-001-03-0	28150		anti-convulsant	UseClass	UseClass:8121
BRD-A94756469-001-02-1	33135		cardiovascular agent	UseClass	UseClass:8089
BRD-K73789395-001-04-0	52422	inhibits	MAPK11	Entrez	GeneID:5600	mitogen-activated protein kinase 11 (Homo sapiens)
BRD-K73789395-001-04-0	52422	inhibits	MAPK11	Entrez	GeneID:5600	mitogen-activated protein kinase 11 (Homo sapiens)
BRD-K73789395-001-04-0	52422	inhibits	MAPK11	Entrez	GeneID:5600	mitogen-activated protein kinase 11 (Homo sapiens)
BRD-K73789395-001-04-0	52422	inhibits	MAPK11	Entrez	GeneID:5600	mitogen-activated protein kinase 11 (Homo sapiens)
BRD-K73789395-001-04-0	52422	inhibits	MAPK11	Entrez	GeneID:5600	mitogen-activated protein kinase 11 (Homo sapiens)
BRD-K73789395-001-04-0	52422	inhibits	MAPK11	Entrez	GeneID:5600	mitogen-activated protein kinase 11 (Homo sapiens)
BRD-K78815826-001-05-4	23274		Pain	MeSH	MeSH:D010146
BRD-K78815826-001-05-4	23274		Pain	MeSH	MeSH:D010146
BRD-K78815826-001-05-4	23274		Pain	MeSH	MeSH:D010146
BRD-K78815826-001-05-4	23274		Pain	MeSH	MeSH:D010146
BRD-K78815826-001-05-4	23274		Inflammation	MeSH	MeSH:D007249
BRD-K78815826-001-05-4	23274		Inflammation	MeSH	MeSH:D007249
BRD-K78815826-001-05-4	23274		Inflammation	MeSH	MeSH:D007249
BRD-K78815826-001-05-4	23274		Inflammation	MeSH	MeSH:D007249
BRD-K78815826-001-05-4	23274		Fever	MeSH	MeSH:D005334
BRD-K78815826-001-05-4	23274		Fever	MeSH	MeSH:D005334
BRD-K78815826-001-05-4	23274		Fever	MeSH	MeSH:D005334
BRD-K78815826-001-05-4	23274		Fever	MeSH	MeSH:D005334
BRD-K78815826-001-05-4	23274		analgesic	UseClass	UseClass:8081
BRD-K78815826-001-05-4	23274		analgesic	UseClass	UseClass:8081
BRD-K78815826-001-05-4	23274		anti-pyretic	UseClass	UseClass:8075
BRD-K78815826-001-05-4	23274		anti-inflammatory	UseClass	UseClass:8071
BRD-K40919711-001-02-4	50139	inhibits	protein export from nucleus	GO:BP	GO:0006611
BRD-K87024524-065-05-2	29775	inhibits	primary amine oxidase activity	GO:MF	GO:0008131
BRD-K87024524-065-05-2	29775	inhibits	primary amine oxidase activity	GO:MF	GO:0008131
BRD-K87024524-065-05-2	29775		Depression	MeSH	MeSH:D003863
BRD-K87024524-065-05-2	29775		anti-depressant	UseClass	UseClass:8119
BRD-K87024524-065-05-2	29775		cns agent	UseClass	UseClass:8113
BRD-K87024524-065-05-2	29775	inhibits	MAOA	Entrez	GeneID:4128	monoamine oxidase A (Homo sapiens)
BRD-K67783091-001-05-5	33140	inhibits	N-methyl-D-aspartate selective glutamate receptor activity	GO:MF	GO:0004972
BRD-K67783091-001-05-5	33140		Psychotic Disorders	MeSH	MeSH:D011618
BRD-K67783091-001-05-5	33140		anti-psychotic (neuroleptic)	UseClass	UseClass:8118
BRD-K67783091-001-05-5	33140		tranquilizer	UseClass	UseClass:8117
BRD-K67783091-001-05-5	33140	inhibits	GRIN2B	Entrez	GeneID:2904	glutamate receptor, ionotropic, N-methyl D-aspartate 2B (Homo sapiens)
BRD-K67783091-001-05-5	33140	inhibits	DRD2	Entrez	GeneID:1813	dopamine receptor D2 (Homo sapiens)
BRD-K67783091-001-05-5	33140	inhibits	Potassium channel	ChemBank	CBPROTID:1000337
BRD-K77474816-003-05-9	26954	activates	vasoconstriction	GO:BP	GO:0042310
BRD-K77474816-003-05-9	26954	affects	activation of adenylate cyclase activity by serotonin receptor signaling pathway	GO:BP	GO:0007192
BRD-K77474816-003-05-9	26954	inhibits	alpha2-adrenergic receptor activity	GO:MF	GO:0004938
BRD-K77474816-003-05-9	26954	inhibits	Htr2b	Entrez	GeneID:29581	5-hydroxytryptamine (serotonin) receptor 2B (Rattus norvegicus)
BRD-K77474816-003-05-9	26954	inhibits	Htr2b	Entrez	GeneID:29581	5-hydroxytryptamine (serotonin) receptor 2B (Rattus norvegicus)
BRD-K77474816-003-05-9	26954	activates	HTR1A	Entrez	GeneID:3350	5-hydroxytryptamine (serotonin) receptor 1A (Homo sapiens)
BRD-K77474816-003-05-9	26954	activates	HTR1A	Entrez	GeneID:3350	5-hydroxytryptamine (serotonin) receptor 1A (Homo sapiens)
BRD-K77474816-003-05-9	26954	inhibits	ADRA2C	Entrez	GeneID:152	adrenergic, alpha-2C-, receptor (Homo sapiens)
BRD-K77474816-003-05-9	26954	inhibits	ADRA2C	Entrez	GeneID:152	adrenergic, alpha-2C-, receptor (Homo sapiens)
BRD-K77474816-003-05-9	26954	inhibits	ADRA2B	Entrez	GeneID:151	adrenergic, alpha-2B-, receptor (Homo sapiens)
BRD-K77474816-003-05-9	26954	inhibits	ADRA2B	Entrez	GeneID:151	adrenergic, alpha-2B-, receptor (Homo sapiens)
BRD-K77474816-003-05-9	26954	inhibits	ADRA2A	Entrez	GeneID:150	adrenergic, alpha-2A-, receptor (Homo sapiens)
BRD-K77474816-003-05-9	26954	inhibits	ADRA2A	Entrez	GeneID:150	adrenergic, alpha-2A-, receptor (Homo sapiens)
BRD-A00827783-001-05-5	25355		Bronchial Diseases	MeSH	MeSH:D001982
BRD-A00827783-001-05-5	25355		bronchodilator	UseClass	UseClass:8088
BRD-A00827783-001-05-5	25355		bronchodilator	UseClass	UseClass:8088
BRD-A00827783-001-05-5	25355		bronchodilator	UseClass	UseClass:8088
BRD-A00827783-001-05-5	25355		bronchodilator	UseClass	UseClass:8088
BRD-A00827783-001-05-5	25355		bronchodilator	UseClass	UseClass:8088
BRD-A00827783-001-05-5	25355	inhibits	cAMP-phosphodiesterase	ChemBank	CBPROTID:1000543
BRD-A00827783-001-05-5	25355	inhibits	cAMP-phosphodiesterase	ChemBank	CBPROTID:1000543
BRD-K27316855-001-02-6	56744	activates	protein kinase C activity	GO:MF	GO:0004697
BRD-K27316855-001-02-6	56744	activates	protein kinase C activity	GO:MF	GO:0004697
BRD-K27316855-001-02-6	56744	binds	sequence-specific DNA binding transcription factor activity	GO:MF	GO:0003700
BRD-K27316855-001-02-6	56744	binds	sequence-specific DNA binding transcription factor activity	GO:MF	GO:0003700
BRD-K27316855-001-02-6	56744	binds	sequence-specific DNA binding transcription factor activity	GO:MF	GO:0003700
BRD-K27316855-001-02-6	56744	binds	sequence-specific DNA binding transcription factor activity	GO:MF	GO:0003700
BRD-K27316855-001-02-6	56744	binds	sequence-specific DNA binding transcription factor activity	GO:MF	GO:0003700
BRD-K27316855-001-02-6	56744		anti-proliferative	UseClass	UseClass:8065
BRD-K27316855-001-02-6	56744		anti-proliferative	UseClass	UseClass:8065
BRD-K27316855-001-02-6	56744		anti-proliferative	UseClass	UseClass:8065
BRD-K27316855-001-02-6	56744		anti-proliferative	UseClass	UseClass:8065
BRD-K27316855-001-02-6	56744		anti-proliferative	UseClass	UseClass:8065
BRD-A83859836-001-01-4	61902		Vomiting	MeSH	MeSH:D014839
BRD-A83859836-001-01-4	61902		Nausea	MeSH	MeSH:D009325
BRD-A83859836-001-01-4	61902		gastrointestinal agent	UseClass	UseClass:8125
BRD-A83859836-001-01-4	61902	inhibits	5-hydroxytryptamine 3 receptor	ChemBank	CBPROTID:1000421
BRD-A84174873-001-05-2	23246	activates	potassium ion transport	GO:BP	GO:0006813
BRD-A84174873-001-05-2	23246	activates	potassium ion transport	GO:BP	GO:0006813
BRD-A84174873-001-05-2	23246	activates	potassium ion transport	GO:BP	GO:0006813
BRD-A84174873-001-05-2	23246	activates	potassium ion transport	GO:BP	GO:0006813
BRD-A84174873-001-05-2	23246	activates	GABA-B receptor activity	GO:MF	GO:0004965
BRD-A84174873-001-05-2	23246	activates	GABA-B receptor activity	GO:MF	GO:0004965
BRD-A84174873-001-05-2	23246		Spasm	MeSH	MeSH:D013035
BRD-A84174873-001-05-2	23246		Spasm	MeSH	MeSH:D013035
BRD-A84174873-001-05-2	23246		muscle relaxant (spasmolytic)	UseClass	UseClass:8132
BRD-A84174873-001-05-2	23246		muscle relaxant (spasmolytic)	UseClass	UseClass:8132
BRD-A84174873-001-05-2	23246		muscle relaxant (spasmolytic)	UseClass	UseClass:8132
BRD-A84174873-001-05-2	23246	activates	GABBR1	Entrez	GeneID:2550	gamma-aminobutyric acid (GABA) B receptor, 1 (Homo sapiens)
BRD-A39747742-001-02-7	29742		hormonal agent	UseClass	UseClass:8141
BRD-A51820102-008-05-7	25005		Mycoses	MeSH	MeSH:D009181
BRD-A51820102-008-05-7	25005		anti-fungal	UseClass	UseClass:8105
BRD-A51820102-008-05-7	25005		anti-fungal	UseClass	UseClass:8105
BRD-K57569181-001-05-1	32651		vasodilator	UseClass	UseClass:8092
BRD-K57569181-001-05-1	32651	inhibits	Phosphodiesterase	ChemBank	CBPROTID:1000343
BRD-K57569181-001-05-1	32651	inhibits	Phosphodiesterase	ChemBank	CBPROTID:1000343
BRD-K05673000-323-02-8	29750		Bacterial Infections	MeSH	MeSH:D001424
BRD-K05673000-323-02-8	29750		anti-bacterial	UseClass	UseClass:8104
BRD-K17565903-066-05-8	23153		Spasm	MeSH	MeSH:D013035
BRD-K17565903-066-05-8	23153		Parkinson Disease	MeSH	MeSH:D010300
BRD-K17565903-066-05-8	23153		Inflammation	MeSH	MeSH:D007249
BRD-K17565903-066-05-8	23153		muscle relaxant (spasmolytic)	UseClass	UseClass:8132
BRD-K17565903-066-05-8	23153		anti-inflammatory	UseClass	UseClass:8071
BRD-A49172652-001-05-7	28082		Peptic Ulcer	MeSH	MeSH:D010437
BRD-A49172652-001-05-7	28082		gastrointestinal agent	UseClass	UseClass:8125
BRD-K09416995-001-06-8	36111		Hyperlipidemias	MeSH	MeSH:D006949
BRD-K09416995-001-06-8	36111		anti-hyperlipidemic	UseClass	UseClass:8097
BRD-K09416995-001-06-8	36111	inhibits	HMGCR	Entrez	GeneID:3156	3-hydroxy-3-methylglutaryl-CoA reductase (Homo sapiens)
BRD-K47323024-003-05-3	23154		sedative	UseClass	UseClass:8116
BRD-K47323024-003-05-3	23154		sedative	UseClass	UseClass:8116
BRD-K47323024-003-05-3	23154		sedative	UseClass	UseClass:8116
BRD-K47323024-003-05-3	23154		anti-histamine	UseClass	UseClass:8072
BRD-K47323024-003-05-3	23154	inhibits	HRH1	Entrez	GeneID:3269	histamine receptor H1 (Homo sapiens)
BRD-K68332390-001-02-5	25031		Nervous System Diseases	MeSH	MeSH:D009422
BRD-K68332390-001-02-5	25031		Nervous System Diseases	MeSH	MeSH:D009422
BRD-K68332390-001-02-5	25031	inhibits	AKR1B1	Entrez	GeneID:231	aldo-keto reductase family 1, member B1 (aldose reductase) (Homo sapiens)
BRD-K68332390-001-02-5	25031	inhibits	AKR1B1	Entrez	GeneID:231	aldo-keto reductase family 1, member B1 (aldose reductase) (Homo sapiens)
BRD-K76293260-001-02-6	58503		Inflammation	MeSH	MeSH:D007249
BRD-K76293260-001-02-6	58503		Inflammation	MeSH	MeSH:D007249
BRD-K76293260-001-02-6	58503		Inflammation	MeSH	MeSH:D007249
BRD-K76293260-001-02-6	58503		anti-inflammatory	UseClass	UseClass:8071
BRD-K76293260-001-02-6	58503		anti-inflammatory	UseClass	UseClass:8071
BRD-K76293260-001-02-6	58503		anti-inflammatory	UseClass	UseClass:8071
BRD-K76293260-001-02-6	58503		anti-inflammatory	UseClass	UseClass:8071
BRD-K76293260-001-02-6	58503		anti-inflammatory	UseClass	UseClass:8071
BRD-K76293260-001-02-6	58503		anti-inflammatory	UseClass	UseClass:8071
BRD-K76293260-001-02-6	58503		anti-inflammatory	UseClass	UseClass:8071
BRD-K76293260-001-02-6	58503		anti-inflammatory	UseClass	UseClass:8071
BRD-A50157456-065-02-4	33190	activates	beta-adrenergic receptor activity	GO:MF	GO:0004939
BRD-A50157456-065-02-4	33190	activates	beta-adrenergic receptor activity	GO:MF	GO:0004939
BRD-A50157456-065-02-4	33190	activates	adenylate cyclase activity	GO:MF	GO:0004016
BRD-A50157456-065-02-4	33190	activates	adenylate cyclase activity	GO:MF	GO:0004016
BRD-A50157456-065-02-4	33190		Asthma	MeSH	MeSH:D001249
BRD-A50157456-065-02-4	33190		Asthma	MeSH	MeSH:D001249
BRD-A50157456-065-02-4	33190		Asthma	MeSH	MeSH:D001249
BRD-A50157456-065-02-4	33190		Asthma	MeSH	MeSH:D001249
BRD-A50157456-065-02-4	33190		Asthma	MeSH	MeSH:D001249
BRD-A50157456-065-02-4	33190		bronchodilator	UseClass	UseClass:8088
BRD-A50157456-065-02-4	33190		anti-asthmatic	UseClass	UseClass:8078
BRD-A50157456-065-02-4	33190	activates	ADRB2	Entrez	GeneID:154	adrenergic, beta-2-, receptor, surface (Homo sapiens)
BRD-A78303415-001-02-7	25371		Spasm	MeSH	MeSH:D013035
BRD-A78303415-001-02-7	25371		muscle relaxant (spasmolytic)	UseClass	UseClass:8132
BRD-K88646909-004-06-3	25320		cardiovascular agent	UseClass	UseClass:8089
BRD-K37688416-003-05-7	39070		Depression	MeSH	MeSH:D003863
BRD-K37688416-003-05-7	39070		anti-depressant	UseClass	UseClass:8119
BRD-K37688416-003-05-7	39070		cns agent	UseClass	UseClass:8113
BRD-K75089421-003-05-4	33164	inhibits	phagocytosis	GO:BP	GO:0006909
BRD-K75089421-003-05-4	33164	inhibits	phagocytosis	GO:BP	GO:0006909
BRD-K75089421-003-05-4	33164	inhibits	phagocytosis	GO:BP	GO:0006909
BRD-K75089421-003-05-4	33164	inhibits	phagocytosis	GO:BP	GO:0006909
BRD-K75089421-003-05-4	33164	inhibits	phagocytosis	GO:BP	GO:0006909
BRD-K75089421-003-05-4	33164	inhibits	phagocytosis	GO:BP	GO:0006909
BRD-K75089421-003-05-4	33164	inhibits	DNA methylation	GO:BP	GO:0006306
BRD-K75089421-003-05-4	33164		Ventricular Premature Complexes	MeSH	MeSH:D018879
BRD-K75089421-003-05-4	33164		Ventricular Premature Complexes	MeSH	MeSH:D018879
BRD-K75089421-003-05-4	33164		Arrhythmias, Cardiac	MeSH	MeSH:D001145
BRD-K75089421-003-05-4	33164		Arrhythmias, Cardiac	MeSH	MeSH:D001145
BRD-K75089421-003-05-4	33164		anti-arrhythmic	UseClass	UseClass:8090
BRD-K75089421-003-05-4	33164	inhibits	DNMT1	Entrez	GeneID:1786	DNA (cytosine-5-)-methyltransferase 1 (Homo sapiens)
BRD-K08303368-001-02-7	33107		insecticide	UseClass	UseClass:8149
BRD-K08303368-001-02-7	33107		insecticide	UseClass	UseClass:8149
BRD-A43999749-004-02-5	23574		mydriatic	UseClass	UseClass:8124
BRD-A43999749-004-02-5	23574		mydriatic	UseClass	UseClass:8124
BRD-K99107520-001-01-9	61829	inhibits	GRIN2B	Entrez	GeneID:2904	glutamate receptor, ionotropic, N-methyl D-aspartate 2B (Homo sapiens)
BRD-K99107520-001-01-9	61829	inhibits	GRIN2A	Entrez	GeneID:2903	glutamate receptor, ionotropic, N-methyl D-aspartate 2A (Homo sapiens)
BRD-A19795905-001-02-3	27888	inhibits	ubiquinol-cytochrome-c reductase activity	GO:MF	GO:0008121
BRD-A19795905-001-02-3	27888	inhibits	ubiquinol-cytochrome-c reductase activity	GO:MF	GO:0008121
BRD-A19795905-001-02-3	27888	inhibits	ubiquinol-cytochrome-c reductase activity	GO:MF	GO:0008121
BRD-A19795905-001-02-3	27888		Pneumonia, Pneumocystis	MeSH	MeSH:D011020
BRD-A19795905-001-02-3	27888		Malaria	MeSH	MeSH:D008288
BRD-A19795905-001-02-3	27888		anti-protozoal	UseClass	UseClass:8108
BRD-A41304429-001-04-9	27800		cardiovascular agent	UseClass	UseClass:8089
BRD-A41304429-001-04-9	27800	inhibits	ADRB1	Entrez	GeneID:153	adrenergic, beta-1-, receptor (Homo sapiens)
BRD-K46523383-003-04-7	25299		anesthetic	UseClass	UseClass:8082
BRD-K19352500-332-03-7	33166	inhibits	protein export from nucleus	GO:BP	GO:0006611
BRD-K19352500-332-03-7	33166	inhibits	dopamine receptor activity	GO:MF	GO:0004952
BRD-K19352500-332-03-7	33166		Vomiting	MeSH	MeSH:D014839
BRD-K19352500-332-03-7	33166		Neoplasms	MeSH	MeSH:D009369
BRD-K19352500-332-03-7	33166		Neoplasms	MeSH	MeSH:D009369
BRD-K19352500-332-03-7	33166		anti-emetic	UseClass	UseClass:8127
BRD-K19352500-332-03-7	33166		tranquilizer	UseClass	UseClass:8117
BRD-K19352500-332-03-7	33166		anti-neoplastic	UseClass	UseClass:8066
BRD-K31682896-001-05-9	23275	inhibits	folic acid biosynthetic process	GO:BP	GO:0046656
BRD-K31682896-001-05-9	23275	inhibits	folic acid biosynthetic process	GO:BP	GO:0046656
BRD-K31682896-001-05-9	23275		Bacterial Infections	MeSH	MeSH:D001424
BRD-K31682896-001-05-9	23275		antiseptic	UseClass	UseClass:8111
BRD-K31682896-001-05-9	23275		antiseptic	UseClass	UseClass:8111
BRD-K31682896-001-05-9	23275		anti-bacterial	UseClass	UseClass:8104
BRD-K31682896-001-05-9	23275		anti-bacterial	UseClass	UseClass:8104
BRD-K14756138-003-02-3	23586		cns agent	UseClass	UseClass:8113
BRD-K01815685-001-02-3	28448	activates	cell cycle arrest	GO:BP	GO:0007050
BRD-K01815685-001-02-3	28448	affects	cell cycle	GO:BP	GO:0007049
BRD-K01815685-001-02-3	28448		anti-oxidant	UseClass	UseClass:8137
BRD-K01815685-001-02-3	28448	affects	CDK6	Entrez	GeneID:1021	cyclin-dependent kinase 6 (Homo sapiens)
BRD-A22380646-001-01-5	44664		Esophagitis	MeSH	MeSH:D004941
BRD-A22380646-001-01-5	44664		gastrointestinal agent	UseClass	UseClass:8125
BRD-A22380646-001-01-5	44664	inhibits	ATP4A	Entrez	GeneID:495	ATPase, H+/K+ exchanging, alpha polypeptide (Homo sapiens)
BRD-K89375097-300-05-4	24988		Peptic Ulcer	MeSH	MeSH:D010437
BRD-K89375097-300-05-4	24988		Peptic Ulcer	MeSH	MeSH:D010437
BRD-K89375097-300-05-4	24988		Peptic Ulcer	MeSH	MeSH:D010437
BRD-K89375097-300-05-4	24988		Peptic Ulcer	MeSH	MeSH:D010437
BRD-K89375097-300-05-4	24988		Peptic Ulcer	MeSH	MeSH:D010437
BRD-K89375097-300-05-4	24988		gastrointestinal agent	UseClass	UseClass:8125
BRD-K89375097-300-05-4	24988		gastrointestinal agent	UseClass	UseClass:8125
BRD-K89375097-300-05-4	24988	inhibits	CHRM1	Entrez	GeneID:1128	cholinergic receptor, muscarinic 1 (Homo sapiens)
BRD-K89375097-300-05-4	24988	inhibits	CHRM1	Entrez	GeneID:1128	cholinergic receptor, muscarinic 1 (Homo sapiens)
BRD-K94887716-001-01-5	27801	activates	serotonin receptor activity	GO:MF	GO:0004993
BRD-A22844106-001-05-4	30374		Pain	MeSH	MeSH:D010146
BRD-A22844106-001-05-4	30374		Pain	MeSH	MeSH:D010146
BRD-A22844106-001-05-4	30374		Pain	MeSH	MeSH:D010146
BRD-A22844106-001-05-4	30374		Inflammation	MeSH	MeSH:D007249
BRD-A22844106-001-05-4	30374		Inflammation	MeSH	MeSH:D007249
BRD-A22844106-001-05-4	30374		analgesic	UseClass	UseClass:8081
BRD-A22844106-001-05-4	30374		anti-inflammatory	UseClass	UseClass:8071
BRD-A25234499-001-05-0	25357	inhibits	oxidoreductase activity, acting on paired donors, with incorporation or reduction of molecular oxygen, reduced flavin or flavoprotein as one donor, and incorporation of one atom of oxygen	GO:MF	GO:0016712
BRD-A25234499-001-05-0	25357		Hyperaldosteronism	MeSH	MeSH:D006929
BRD-A25234499-001-05-0	25357		Edema	MeSH	MeSH:D004487
BRD-A25234499-001-05-0	25357		Breast Neoplasms	MeSH	MeSH:D001943
BRD-K34776109-001-03-4	23217		Diabetes Mellitus, Type 2	MeSH	MeSH:D003924
BRD-K56077740-001-03-5	50135	inhibits	calmodulin-dependent cyclic-nucleotide phosphodiesterase activity	GO:MF	GO:0004117
BRD-K56077740-001-03-5	50135	inhibits	PDE1A	Entrez	GeneID:5136	phosphodiesterase 1A, calmodulin-dependent (Homo sapiens)
BRD-K43383936-001-02-9	29726		Spasm	MeSH	MeSH:D013035
BRD-K43383936-001-02-9	29726		muscle relaxant (spasmolytic)	UseClass	UseClass:8132
BRD-K43383936-001-02-9	29726	inhibits	HTR1A	Entrez	GeneID:3350	5-hydroxytryptamine (serotonin) receptor 1A (Homo sapiens)
BRD-K47192521-001-02-1	58479		Inflammation	MeSH	MeSH:D007249
BRD-K47192521-001-02-1	58479		Inflammation	MeSH	MeSH:D007249
BRD-K47192521-001-02-1	58479		Inflammation	MeSH	MeSH:D007249
BRD-K47192521-001-02-1	58479		Inflammation	MeSH	MeSH:D007249
BRD-K47192521-001-02-1	58479		Cardiovascular Diseases	MeSH	MeSH:D002318
BRD-K47192521-001-02-1	58479		Cardiovascular Diseases	MeSH	MeSH:D002318
BRD-K47192521-001-02-1	58479		Cardiovascular Diseases	MeSH	MeSH:D002318
BRD-K47192521-001-02-1	58479		Cardiovascular Diseases	MeSH	MeSH:D002318
BRD-K16652251-001-02-7	31351		herbicide	UseClass	UseClass:8146
BRD-K16652251-001-02-7	31351		herbicide	UseClass	UseClass:8146
BRD-K16652251-001-02-7	31351		anti-proliferative	UseClass	UseClass:8065
BRD-K16652251-001-02-7	31351		anti-proliferative	UseClass	UseClass:8065
BRD-K50135270-001-01-9	61943	inhibits	AGTR1	Entrez	GeneID:185	angiotensin II receptor, type 1 (Homo sapiens)
BRD-A26334849-003-05-0	27830	inhibits	potassium channel activity	GO:MF	GO:0005267
BRD-A26334849-003-05-0	27830		Arrhythmias, Cardiac	MeSH	MeSH:D001145
BRD-A26334849-003-05-0	27830		anti-arrhythmic	UseClass	UseClass:8090
BRD-K33204703-001-04-6	50126	inhibits	PDGFRB	Entrez	GeneID:5159	platelet-derived growth factor receptor, beta polypeptide (Homo sapiens)
BRD-K33204703-001-04-6	50126	inhibits	PDGFRB	Entrez	GeneID:5159	platelet-derived growth factor receptor, beta polypeptide (Homo sapiens)
BRD-K33204703-001-04-6	50126	inhibits	EGFR	Entrez	GeneID:1956	epidermal growth factor receptor (Homo sapiens)
BRD-K24023109-001-02-5	36593		Hypertension	MeSH	MeSH:D006973
BRD-K24023109-001-02-5	36593		Hypertension	MeSH	MeSH:D006973
BRD-K24023109-001-02-5	36593		Hypertension	MeSH	MeSH:D006973
BRD-K24023109-001-02-5	36593		Hypertension	MeSH	MeSH:D006973
BRD-K24023109-001-02-5	36593		vasodilator	UseClass	UseClass:8092
BRD-K24023109-001-02-5	36593		vasodilator	UseClass	UseClass:8092
BRD-K24023109-001-02-5	36593		vasodilator	UseClass	UseClass:8092
BRD-K24023109-001-02-5	36593		vasodilator	UseClass	UseClass:8092
BRD-K24023109-001-02-5	36593		vasodilator	UseClass	UseClass:8092
BRD-K24023109-001-02-5	36593	inhibits	dihydropyridine-sensitive calcium channel activity	ObsoleteTerm	GO:0015270
BRD-K24023109-001-02-5	36593	inhibits	dihydropyridine-sensitive calcium channel activity	ObsoleteTerm	GO:0015270
BRD-K24023109-001-02-5	36593	inhibits	dihydropyridine-sensitive calcium channel activity	ObsoleteTerm	GO:0015270
BRD-K24023109-001-02-5	36593	inhibits	dihydropyridine-sensitive calcium channel activity	ObsoleteTerm	GO:0015270
BRD-K24023109-001-02-5	36593	inhibits	dihydropyridine-sensitive calcium channel activity	ObsoleteTerm	GO:0015270
BRD-K24023109-001-02-5	36593	inhibits	dihydropyridine-sensitive calcium channel activity	ObsoleteTerm	GO:0015270
BRD-K52662033-001-02-6	24446	inhibits	sodium channel activity	GO:MF	GO:0005272
BRD-K52662033-001-02-6	24446		Arrhythmias, Cardiac	MeSH	MeSH:D001145
BRD-K52662033-001-02-6	24446		Arrhythmias, Cardiac	MeSH	MeSH:D001145
BRD-K52662033-001-02-6	24446		Arrhythmias, Cardiac	MeSH	MeSH:D001145
BRD-K52662033-001-02-6	24446		anti-arrhythmic	UseClass	UseClass:8090
BRD-K52662033-001-02-6	24446		anti-arrhythmic	UseClass	UseClass:8090
BRD-K52662033-001-02-6	24446		anesthetic	UseClass	UseClass:8082
BRD-A34145622-003-05-3	32608		Bacterial Infections	MeSH	MeSH:D001424
BRD-A34145622-003-05-3	32608		anti-bacterial	UseClass	UseClass:8104
BRD-K32247306-001-05-4	33162		Seizures	MeSH	MeSH:D012640
BRD-K32247306-001-05-4	33162		Seizures	MeSH	MeSH:D012640
BRD-K32247306-001-05-4	33162		anti-convulsant	UseClass	UseClass:8121
BRD-K53318339-001-05-8	25090	inhibits	phosphodiesterase I activity	GO:MF	GO:0004528
BRD-K08033334-003-02-7	25366		Infection	MeSH	MeSH:D007239
BRD-K08033334-003-02-7	25366		anti-infective agent	UseClass	UseClass:8103
BRD-K08033334-003-02-7	25366		anti-infective agent	UseClass	UseClass:8103
BRD-K99121711-001-03-5	29768		anesthetic	UseClass	UseClass:8082
BRD-K99121711-001-03-5	29768		anesthetic	UseClass	UseClass:8082
BRD-K60907894-003-04-5	23175		Spasm	MeSH	MeSH:D013035
BRD-K60907894-003-04-5	23175		smooth muscle relaxant	UseClass	UseClass:8133
BRD-K60907894-003-04-5	23175		muscle relaxant (spasmolytic)	UseClass	UseClass:8132
BRD-K21565985-001-05-0	25014	activates	alpha2-adrenergic receptor activity	GO:MF	GO:0004938
BRD-K21565985-001-05-0	25014		Pain	MeSH	MeSH:D010146
BRD-K21565985-001-05-0	25014		Pain	MeSH	MeSH:D010146
BRD-K21565985-001-05-0	25014		Pain	MeSH	MeSH:D010146
BRD-K21565985-001-05-0	25014		muscle relaxant (spasmolytic)	UseClass	UseClass:8132
BRD-K21565985-001-05-0	25014		sedative	UseClass	UseClass:8116
BRD-K21565985-001-05-0	25014		analgesic	UseClass	UseClass:8081
BRD-K97158071-001-05-8	24959		Vomiting	MeSH	MeSH:D014839
BRD-K97158071-001-05-8	24959		Vomiting	MeSH	MeSH:D014839
BRD-K97158071-001-05-8	24959		Vomiting	MeSH	MeSH:D014839
BRD-K97158071-001-05-8	24959		Vomiting	MeSH	MeSH:D014839
BRD-K97158071-001-05-8	24959		Vomiting	MeSH	MeSH:D014839
BRD-K97158071-001-05-8	24959		anti-emetic	UseClass	UseClass:8127
BRD-K97158071-001-05-8	24959		anti-emetic	UseClass	UseClass:8127
BRD-K97158071-001-05-8	24959		sedative	UseClass	UseClass:8116
BRD-K97158071-001-05-8	24959		sedative	UseClass	UseClass:8116
BRD-K11640013-236-03-6	33185		Bacterial Infections	MeSH	MeSH:D001424
BRD-K11640013-236-03-6	33185		Bacterial Infections	MeSH	MeSH:D001424
BRD-K11640013-236-03-6	33185		Bacterial Infections	MeSH	MeSH:D001424
BRD-K11640013-236-03-6	33185		Bacterial Infections	MeSH	MeSH:D001424
BRD-K11640013-236-03-6	33185		antiseptic	UseClass	UseClass:8111
BRD-K11640013-236-03-6	33185		anti-bacterial	UseClass	UseClass:8104
BRD-K11640013-236-03-6	33185	inhibits	DHFR	Entrez	GeneID:1719	dihydrofolate reductase (Homo sapiens)
BRD-K67511046-003-03-7	41633		antidote	UseClass	UseClass:8155
BRD-K67511046-003-03-7	41633		antidote	UseClass	UseClass:8155
BRD-K67511046-003-03-7	41633		antidote	UseClass	UseClass:8155
BRD-K67511046-003-03-7	41633	activates	OPRM1	Entrez	GeneID:4988	opioid receptor, mu 1 (Homo sapiens)
BRD-A38076815-003-03-8	24956		Pain	MeSH	MeSH:D010146
BRD-A38076815-003-03-8	24956		Pain	MeSH	MeSH:D010146
BRD-A38076815-003-03-8	24956		Inflammation	MeSH	MeSH:D007249
BRD-A38076815-003-03-8	24956		Inflammation	MeSH	MeSH:D007249
BRD-A38076815-003-03-8	24956		analgesic	UseClass	UseClass:8081
BRD-A38076815-003-03-8	24956		analgesic	UseClass	UseClass:8081
BRD-A38076815-003-03-8	24956		anti-inflammatory	UseClass	UseClass:8071
BRD-A38076815-003-03-8	24956		anti-inflammatory	UseClass	UseClass:8071
BRD-K09778810-001-01-5	61775	activates	steroid biosynthetic process	GO:BP	GO:0006694
BRD-K09778810-001-01-5	61775	activates	steroid biosynthetic process	GO:BP	GO:0006694
BRD-K09778810-001-01-5	61775	activates	apoptosis	GO:BP	GO:0006915
BRD-K09778810-001-01-5	61775	activates	steroid biosynthetic process	GO:BP	GO:0006694
BRD-K09778810-001-01-5	61775	inhibits	fear response	GO:BP	GO:0042596
BRD-K09778810-001-01-5	61775	binds	benzodiazepine receptor activity	GO:MF	GO:0008503
BRD-K09778810-001-01-5	61775	activates	Dbi	Entrez	GeneID:13167	diazepam binding inhibitor (Mus musculus)
BRD-K09778810-001-01-5	61775	binds	DBI	Entrez	GeneID:1622	diazepam binding inhibitor (GABA receptor modulator, acyl-CoA binding protein) (Homo sapiens)
BRD-K09778810-001-01-5	61775	binds	DBI	Entrez	GeneID:1622	diazepam binding inhibitor (GABA receptor modulator, acyl-CoA binding protein) (Homo sapiens)
BRD-K09778810-001-01-5	61775	activates	transcription	ObsoleteTerm	GO:0006350
BRD-K44273375-001-04-5	29722		Mycoses	MeSH	MeSH:D009181
BRD-K44273375-001-04-5	29722		Mycoses	MeSH	MeSH:D009181
BRD-K44273375-001-04-5	29722		anti-fungal	UseClass	UseClass:8105
BRD-A96897502-001-02-0	58952		anti-oxidant	UseClass	UseClass:8137
BRD-A23970436-236-02-6	31716		anesthetic	UseClass	UseClass:8082
BRD-K22031190-001-05-3	29778		Pain	MeSH	MeSH:D010146
BRD-K22031190-001-05-3	29778		Inflammation	MeSH	MeSH:D007249
BRD-K22031190-001-05-3	29778		Fever	MeSH	MeSH:D005334
BRD-K22031190-001-05-3	29778		analgesic	UseClass	UseClass:8081
BRD-K22031190-001-05-3	29778		analgesic	UseClass	UseClass:8081
BRD-K22031190-001-05-3	29778		analgesic	UseClass	UseClass:8081
BRD-K22031190-001-05-3	29778		anti-pyretic	UseClass	UseClass:8075
BRD-K22031190-001-05-3	29778		anti-pyretic	UseClass	UseClass:8075
BRD-K22031190-001-05-3	29778		anti-pyretic	UseClass	UseClass:8075
BRD-K22031190-001-05-3	29778		anti-inflammatory	UseClass	UseClass:8071
BRD-K22031190-001-05-3	29778	inhibits	ACAT1	Entrez	GeneID:38	acetyl-CoA acetyltransferase 1 (Homo sapiens)
BRD-A93236127-001-02-9	25338		Heart Diseases	MeSH	MeSH:D006331
BRD-A93236127-001-02-9	25338		cardiovascular agent	UseClass	UseClass:8089
BRD-K89704198-001-05-7	24441		Hypertension	MeSH	MeSH:D006973
BRD-K89704198-001-05-7	24441		Hypertension	MeSH	MeSH:D006973
BRD-K89704198-001-05-7	24441		vasodilator	UseClass	UseClass:8092
BRD-A69777949-001-05-1	32665		Bacterial Infections	MeSH	MeSH:D001424
BRD-A69777949-001-05-1	32665		antiseptic	UseClass	UseClass:8111
BRD-A69777949-001-05-1	32665		anti-infective agent	UseClass	UseClass:8103
BRD-A69777949-001-05-1	32665		anti-infective agent	UseClass	UseClass:8103
BRD-A69777949-001-05-1	32665	inhibits	DNA topoisomerase II	ChemBank	CBPROTID:1000514
BRD-A69777949-001-05-1	32665	inhibits	DNA topoisomerase II	ChemBank	CBPROTID:1000514
BRD-A00993607-003-05-5	30712	inhibits	beta-adrenergic receptor activity	GO:MF	GO:0004939
BRD-A00993607-003-05-5	30712	inhibits	beta-adrenergic receptor activity	GO:MF	GO:0004939
BRD-K14796088-003-06-0	23252	activates	alpha2-adrenergic receptor activity	GO:MF	GO:0004938
BRD-K14796088-003-06-0	23252	activates	alpha2-adrenergic receptor activity	GO:MF	GO:0004938
BRD-K14796088-003-06-0	23252	inhibits	cholinesterase activity	GO:MF	GO:0004104
BRD-K14796088-003-06-0	23252	inhibits	cholinesterase activity	GO:MF	GO:0004104
BRD-K14796088-003-06-0	23252		Arrhythmias, Cardiac	MeSH	MeSH:D001145
BRD-K14796088-003-06-0	23252		Arrhythmias, Cardiac	MeSH	MeSH:D001145
BRD-K14796088-003-06-0	23252		anti-arrhythmic	UseClass	UseClass:8090
BRD-K73642618-001-05-9	23224		Vomiting	MeSH	MeSH:D014839
BRD-K73642618-001-05-9	23224		Vomiting	MeSH	MeSH:D014839
BRD-K73642618-001-05-9	23224		anti-emetic	UseClass	UseClass:8127
BRD-K73642618-001-05-9	23224		sedative	UseClass	UseClass:8116
BRD-K73642618-001-05-9	23224	inhibits	DRD2	Entrez	GeneID:1813	dopamine receptor D2 (Homo sapiens)
BRD-K89272762-001-04-4	25041	inhibits	prostaglandin-endoperoxide synthase activity	GO:MF	GO:0004666
[truncated: 1,508 more rows]
