# Supplementary material for: Multiplex Cytological Profiling Assay to Measure Diverse Cellular States
Source: PLoS One. 2013 Dec 2;8(12):e80999. doi: 10.1371/journal.pone.0080999 (PMC3847047; doi:10.1371/journal.pone.0080999)
Supplement: Dataset S4 — Source code to programs that analyze image features. (ZIP) [file pone.0080999.s004.zip › inputs/GOslimMap.txt]

GOID	GOslimID
GO:0000001	GO:0006996
GO:0000001	GO:0007005
GO:0000002	GO:0007005
GO:0000003	GO:0000003
GO:0000006	GO:0005215
GO:0000007	GO:0005215
GO:0000009	GO:0016740
GO:0000010	GO:0016740
GO:0000011	GO:0006996
GO:0000012	GO:0006259
GO:0000014	GO:0004518
GO:0000015	GO:0043234
GO:0000016	GO:0016787
GO:0000017	GO:0006810
GO:0000018	GO:0050789
GO:0000019	GO:0050789
GO:0000022	GO:0008150
GO:0000023	GO:0005975
GO:0000024	GO:0005975
GO:0000024	GO:0009058
GO:0000025	GO:0005975
GO:0000025	GO:0009056
GO:0000026	GO:0016740
GO:0000027	GO:0016043
GO:0000028	GO:0016043
GO:0000030	GO:0016740
GO:0000031	GO:0016740
GO:0000032	GO:0009058
GO:0000033	GO:0016740
GO:0000034	GO:0003824
GO:0000035	GO:0005488
GO:0000036	GO:0005215
GO:0000038	GO:0006629
GO:0000040	GO:0006811
GO:0000041	GO:0006811
GO:0000042	GO:0015031
GO:0000045	GO:0006996
GO:0000046	GO:0006996
GO:0000048	GO:0016740
GO:0000049	GO:0003723
GO:0000050	GO:0008152
GO:0000052	GO:0006519
GO:0000053	GO:0006519
GO:0000054	GO:0008150
GO:0000055	GO:0008150
GO:0000056	GO:0008150
GO:0000059	GO:0016043
GO:0000060	GO:0015031
GO:0000061	GO:0016043
GO:0000062	GO:0008289
GO:0000064	GO:0005215
GO:0000066	GO:0006810
GO:0000070	GO:0006996
GO:0000072	GO:0008150
GO:0000073	GO:0008150
GO:0000075	GO:0050789
GO:0000076	GO:0007165
GO:0000077	GO:0007165
GO:0000078	GO:0007165
GO:0000079	GO:0050789
GO:0000080	GO:0008150
GO:0000082	GO:0008150
GO:0000083	GO:0008150
GO:0000084	GO:0008150
GO:0000085	GO:0008150
GO:0000086	GO:0008150
GO:0000087	GO:0008150
GO:0000088	GO:0008150
GO:0000089	GO:0008150
GO:0000090	GO:0008150
GO:0000091	GO:0008150
GO:0000092	GO:0008150
GO:0000093	GO:0008150
GO:0000095	GO:0005215
GO:0000096	GO:0006519
GO:0000097	GO:0006519
GO:0000097	GO:0009058
GO:0000098	GO:0006519
GO:0000098	GO:0009056
GO:0000099	GO:0005215
GO:0000100	GO:0005215
GO:0000101	GO:0006810
GO:0000102	GO:0005215
GO:0000103	GO:0008152
GO:0000104	GO:0003824
GO:0000105	GO:0009058
GO:0000107	GO:0016740
GO:0000108	GO:0043234
GO:0000109	GO:0043234
GO:0000110	GO:0043234
GO:0000111	GO:0043234
GO:0000112	GO:0043234
GO:0000113	GO:0043234
GO:0000114	GO:0008150
GO:0000115	GO:0008150
GO:0000116	GO:0008150
GO:0000117	GO:0008150
GO:0000118	GO:0043234
GO:0000120	GO:0043234
GO:0000121	GO:0016787
GO:0000122	GO:0050789
GO:0000123	GO:0043234
GO:0000124	GO:0043234
GO:0000125	GO:0043234
GO:0000126	GO:0043234
GO:0000127	GO:0043234
GO:0000128	GO:0008150
GO:0000131	GO:0005575
GO:0000132	GO:0008150
GO:0000132	GO:0007010
GO:0000133	GO:0043234
GO:0000135	GO:0050789
GO:0000136	GO:0043234
GO:0000137	GO:0005575
GO:0000138	GO:0005575
GO:0000139	GO:0005575
GO:0000140	GO:0003824
GO:0000142	GO:0005575
GO:0000144	GO:0005856
GO:0000145	GO:0043234
GO:0000146	GO:0003774
GO:0000147	GO:0007010
GO:0000147	GO:0016043
GO:0000148	GO:0043234
GO:0000149	GO:0005515
GO:0000150	GO:0003824
GO:0000151	GO:0043234
GO:0000152	GO:0043234
GO:0000153	GO:0043234
GO:0000154	GO:0006139
GO:0000154	GO:0008152
GO:0000155	GO:0004871
GO:0000156	GO:0004871
GO:0000156	GO:0030528
GO:0000159	GO:0043234
GO:0000160	GO:0008150
GO:0000161	GO:0007165
GO:0000162	GO:0006519
GO:0000162	GO:0009058
GO:0000164	GO:0043234
GO:0000165	GO:0007165
GO:0000166	GO:0000166
GO:0000167	GO:0050789
GO:0000168	GO:0006464
GO:0000169	GO:0006464
GO:0000170	GO:0003824
GO:0000171	GO:0004518
GO:0000172	GO:0005575
GO:0000173	GO:0050789
GO:0000175	GO:0004518
GO:0000176	GO:0043234
GO:0000177	GO:0043234
GO:0000178	GO:0043234
GO:0000179	GO:0016740
GO:0000182	GO:0003677
GO:0000183	GO:0040029
GO:0000184	GO:0006139
GO:0000184	GO:0009056
GO:0000185	GO:0050789
GO:0000186	GO:0006464
GO:0000187	GO:0006464
GO:0000188	GO:0050789
GO:0000189	GO:0015031
GO:0000196	GO:0007165
GO:0000197	GO:0050789
GO:0000198	GO:0006464
GO:0000199	GO:0006464
GO:0000200	GO:0050789
GO:0000201	GO:0015031
GO:0000208	GO:0015031
GO:0000209	GO:0006464
GO:0000210	GO:0016787
GO:0000212	GO:0007010
GO:0000212	GO:0008150
GO:0000213	GO:0004518
GO:0000214	GO:0043234
GO:0000215	GO:0016740
GO:0000216	GO:0008150
GO:0000217	GO:0003677
GO:0000220	GO:0043234
GO:0000221	GO:0043234
GO:0000222	GO:0043234
GO:0000223	GO:0043234
GO:0000224	GO:0016787
GO:0000225	GO:0016787
GO:0000226	GO:0007010
GO:0000227	GO:0005215
GO:0000228	GO:0000228
GO:0000229	GO:0000229
GO:0000234	GO:0016740
GO:0000235	GO:0043234
GO:0000236	GO:0008150
GO:0000237	GO:0008150
GO:0000238	GO:0008150
GO:0000239	GO:0008150
GO:0000240	GO:0008150
GO:0000241	GO:0008150
GO:0000242	GO:0005575
GO:0000243	GO:0005575
GO:0000244	GO:0016043
GO:0000245	GO:0016043
GO:0000246	GO:0003824
GO:0000247	GO:0003824
GO:0000248	GO:0003824
GO:0000249	GO:0003824
GO:0000250	GO:0003824
GO:0000252	GO:0003824
GO:0000253	GO:0003824
GO:0000254	GO:0003824
GO:0000255	GO:0008152
GO:0000256	GO:0009056
GO:0000257	GO:0016787
GO:0000262	GO:0000229
GO:0000266	GO:0007005
GO:0000267	GO:0005575
GO:0000268	GO:0005488
GO:0000269	GO:0005215
GO:0000270	GO:0005975
GO:0000271	GO:0005975
GO:0000271	GO:0009058
GO:0000272	GO:0005975
GO:0000272	GO:0009056
GO:0000273	GO:0008152
GO:0000274	GO:0043234
GO:0000275	GO:0043234
GO:0000276	GO:0043234
GO:0000277	GO:0016740
GO:0000278	GO:0007049
GO:0000279	GO:0008150
GO:0000280	GO:0006996
GO:0000281	GO:0008150
GO:0000282	GO:0008150
GO:0000285	GO:0016301
GO:0000286	GO:0003824
GO:0000287	GO:0005488
GO:0000288	GO:0006139
GO:0000288	GO:0009056
GO:0000289	GO:0006139
GO:0000289	GO:0009056
GO:0000290	GO:0006139
GO:0000290	GO:0009056
GO:0000291	GO:0006139
GO:0000291	GO:0009056
GO:0000292	GO:0006139
GO:0000292	GO:0009056
GO:0000293	GO:0003824
GO:0000294	GO:0006139
GO:0000294	GO:0009056
GO:0000295	GO:0005215
GO:0000296	GO:0006810
GO:0000297	GO:0005215
GO:0000298	GO:0016787
GO:0000299	GO:0005575
GO:0000300	GO:0005575
GO:0000301	GO:0006810
GO:0000302	GO:0006950
GO:0000303	GO:0006950
GO:0000304	GO:0006950
GO:0000305	GO:0006950
GO:0000306	GO:0005575
GO:0000307	GO:0043234
GO:0000308	GO:0043234
GO:0000309	GO:0016740
GO:0000310	GO:0016740
GO:0000311	GO:0005575
GO:0000312	GO:0005575
GO:0000313	GO:0005840
GO:0000314	GO:0005575
GO:0000315	GO:0005575
GO:0000316	GO:0006811
GO:0000318	GO:0003824
GO:0000319	GO:0005215
GO:0000320	GO:0008150
GO:0000321	GO:0008150
GO:0000321	GO:0050789
GO:0000322	GO:0005773
GO:0000323	GO:0005773
GO:0000324	GO:0005773
GO:0000325	GO:0005773
GO:0000326	GO:0005773
GO:0000327	GO:0005773
GO:0000328	GO:0005575
GO:0000329	GO:0005575
GO:0000330	GO:0005575
GO:0000331	GO:0005773
GO:0000331	GO:0016023
GO:0000332	GO:0003677
GO:0000333	GO:0005575
GO:0000334	GO:0003824
GO:0000335	GO:0050789
GO:0000336	GO:0050789
GO:0000337	GO:0050789
GO:0000338	GO:0006464
GO:0000339	GO:0003723
GO:0000340	GO:0003723
GO:0000341	GO:0003723
GO:0000342	GO:0003723
GO:0000343	GO:0043234
GO:0000344	GO:0043234
GO:0000345	GO:0043234
GO:0000346	GO:0043234
GO:0000347	GO:0043234
GO:0000348	GO:0016043
GO:0000349	GO:0016043
GO:0000350	GO:0016043
GO:0000352	GO:0016043
GO:0000353	GO:0016043
GO:0000354	GO:0016043
GO:0000365	GO:0006139
GO:0000366	GO:0006139
GO:0000372	GO:0006139
GO:0000373	GO:0006139
GO:0000374	GO:0006139
GO:0000375	GO:0006139
GO:0000376	GO:0006139
GO:0000377	GO:0006139
GO:0000378	GO:0006139
GO:0000379	GO:0006139
GO:0000380	GO:0006139
GO:0000381	GO:0050789
GO:0000384	GO:0003824
GO:0000386	GO:0003824
GO:0000387	GO:0016043
GO:0000388	GO:0016043
GO:0000389	GO:0016043
GO:0000390	GO:0016043
GO:0000393	GO:0016043
GO:0000394	GO:0006139
GO:0000395	GO:0016043
GO:0000398	GO:0006139
GO:0000399	GO:0005575
GO:0000400	GO:0003677
GO:0000401	GO:0003677
GO:0000402	GO:0003677
GO:0000403	GO:0003677
GO:0000404	GO:0003677
GO:0000405	GO:0003677
GO:0000406	GO:0003677
GO:0000407	GO:0005575
GO:0000408	GO:0043234
GO:0000409	GO:0007154
GO:0000410	GO:0007154
GO:0000411	GO:0007154
GO:0000412	GO:0006464
GO:0000413	GO:0006464
GO:0000414	GO:0050789
GO:0000415	GO:0050789
GO:0000416	GO:0050789
GO:0000417	GO:0043234
GO:0000418	GO:0043234
GO:0000419	GO:0043234
GO:0000420	GO:0043234
GO:0000421	GO:0005575
GO:0000422	GO:0009056
GO:0000423	GO:0009056
GO:0000423	GO:0006950
GO:0000424	GO:0009056
GO:0000425	GO:0006996
GO:0000426	GO:0006996
GO:0000427	GO:0043234
GO:0000428	GO:0043234
GO:0000429	GO:0007154
GO:0000430	GO:0007154
GO:0000431	GO:0007154
GO:0000432	GO:0007154
GO:0000433	GO:0007154
GO:0000434	GO:0007154
GO:0000435	GO:0007154
GO:0000436	GO:0007154
GO:0000437	GO:0007154
GO:0000438	GO:0043234
GO:0000439	GO:0043234
GO:0000440	GO:0043234
GO:0000441	GO:0043234
GO:0000442	GO:0043234
GO:0000443	GO:0043234
GO:0000444	GO:0043234
GO:0000445	GO:0043234
GO:0000446	GO:0043234
GO:0000447	GO:0006139
GO:0000448	GO:0006139
GO:0000449	GO:0006139
GO:0000450	GO:0006139
GO:0000451	GO:0006139
GO:0000451	GO:0008152
GO:0000452	GO:0006139
GO:0000452	GO:0008152
GO:0000453	GO:0006139
GO:0000453	GO:0008152
GO:0000454	GO:0006139
GO:0000454	GO:0008152
GO:0000455	GO:0006139
GO:0000455	GO:0008152
GO:0000456	GO:0006139
GO:0000456	GO:0008152
GO:0000457	GO:0006139
GO:0000458	GO:0006139
GO:0000459	GO:0006139
GO:0000460	GO:0006139
GO:0000461	GO:0006139
GO:0000462	GO:0006139
GO:0000463	GO:0006139
GO:0000464	GO:0006139
GO:0000465	GO:0006139
GO:0000466	GO:0006139
GO:0000467	GO:0006139
GO:0000468	GO:0006139
GO:0000469	GO:0006139
GO:0000470	GO:0006139
GO:0000471	GO:0006139
GO:0000472	GO:0006139
GO:0000473	GO:0006139
GO:0000474	GO:0006139
GO:0000475	GO:0006139
GO:0000476	GO:0006139
GO:0000477	GO:0006139
GO:0000478	GO:0006139
GO:0000479	GO:0006139
GO:0000480	GO:0006139
GO:0000481	GO:0006139
GO:0000482	GO:0006139
GO:0000483	GO:0006139
GO:0000484	GO:0006139
GO:0000485	GO:0006139
GO:0000486	GO:0006139
GO:0000487	GO:0006139
GO:0000488	GO:0006139
GO:0000489	GO:0006139
GO:0000491	GO:0016043
GO:0000492	GO:0016043
GO:0000493	GO:0016043
GO:0000494	GO:0006139
GO:0000495	GO:0006139
GO:0000496	GO:0003676
GO:0000497	GO:0003677
GO:0000498	GO:0003723
GO:0000499	GO:0003723
GO:0000500	GO:0043234
GO:0000501	GO:0008150
GO:0000502	GO:0043234
GO:0000506	GO:0043234
GO:0000578	GO:0008150
GO:0000700	GO:0016787
GO:0000701	GO:0016787
GO:0000702	GO:0016787
GO:0000703	GO:0003824
GO:0000704	GO:0004518
GO:0000705	GO:0008150
GO:0000706	GO:0008150
GO:0000707	GO:0008150
GO:0000708	GO:0006259
GO:0000709	GO:0008150
GO:0000710	GO:0006259
GO:0000710	GO:0008150
GO:0000711	GO:0006259
GO:0000711	GO:0008150
GO:0000712	GO:0008150
GO:0000713	GO:0006259
GO:0000714	GO:0006259
GO:0000715	GO:0006996
GO:0000716	GO:0006996
GO:0000717	GO:0008150
GO:0000718	GO:0006259
GO:0000719	GO:0006259
GO:0000720	GO:0006259
GO:0000721	GO:0003824
GO:0000722	GO:0006259
GO:0000723	GO:0006259
GO:0000724	GO:0006259
GO:0000725	GO:0006259
GO:0000726	GO:0006259
GO:0000727	GO:0006259
GO:0000728	GO:0008150
GO:0000728	GO:0006139
GO:0000729	GO:0006259
GO:0000730	GO:0016043
GO:0000731	GO:0006259
GO:0000732	GO:0006259
GO:0000733	GO:0006259
GO:0000734	GO:0006259
GO:0000734	GO:0008150
GO:0000735	GO:0006259
GO:0000735	GO:0008150
GO:0000736	GO:0006259
GO:0000736	GO:0008150
GO:0000737	GO:0006259
GO:0000738	GO:0006259
GO:0000739	GO:0003677
GO:0000740	GO:0008150
GO:0000740	GO:0016043
GO:0000741	GO:0006996
GO:0000742	GO:0006996
GO:0000742	GO:0008150
GO:0000743	GO:0008150
GO:0000744	GO:0006996
GO:0000745	GO:0008150
GO:0000746	GO:0008150
GO:0000747	GO:0000003
GO:0000748	GO:0008150
GO:0000749	GO:0008150
GO:0000750	GO:0007165
GO:0000751	GO:0008150
GO:0000752	GO:0008150
GO:0000753	GO:0008150
GO:0000754	GO:0050789
GO:0000755	GO:0008150
GO:0000756	GO:0007154
GO:0000757	GO:0007165
GO:0000758	GO:0008150
GO:0000759	GO:0009653
GO:0000759	GO:0016043
GO:0000760	GO:0007154
GO:0000761	GO:0008150
GO:0000762	GO:0008150
GO:0000763	GO:0009653
GO:0000763	GO:0016043
GO:0000764	GO:0009653
GO:0000764	GO:0016043
GO:0000765	GO:0008150
GO:0000766	GO:0050789
GO:0000767	GO:0009653
GO:0000767	GO:0016043
GO:0000768	GO:0008150
GO:0000769	GO:0008150
GO:0000770	GO:0006810
GO:0000771	GO:0008150
GO:0000772	GO:0005102
GO:0000773	GO:0016740
GO:0000774	GO:0000166
GO:0000774	GO:0030234
GO:0000775	GO:0005575
GO:0000776	GO:0043234
GO:0000777	GO:0043234
GO:0000778	GO:0043234
GO:0000779	GO:0005575
GO:0000780	GO:0005575
GO:0000781	GO:0005575
GO:0000782	GO:0005575
GO:0000783	GO:0005575
GO:0000784	GO:0005575
GO:0000785	GO:0005575
GO:0000786	GO:0005575
GO:0000787	GO:0005575
GO:0000788	GO:0005575
GO:0000789	GO:0005575
GO:0000790	GO:0005575
GO:0000791	GO:0005575
GO:0000792	GO:0005575
GO:0000793	GO:0005694
GO:0000794	GO:0000228
GO:0000795	GO:0005575
GO:0000796	GO:0043234
GO:0000797	GO:0043234
GO:0000798	GO:0043234
GO:0000799	GO:0043234
GO:0000800	GO:0005575
GO:0000801	GO:0005575
GO:0000802	GO:0005575
GO:0000803	GO:0005694
GO:0000804	GO:0005694
GO:0000805	GO:0005694
GO:0000806	GO:0005694
GO:0000807	GO:0005694
GO:0000808	GO:0043234
GO:0000809	GO:0043234
GO:0000810	GO:0016787
GO:0000811	GO:0043234
GO:0000812	GO:0043234
GO:0000813	GO:0043234
GO:0000814	GO:0043234
GO:0000815	GO:0043234
GO:0000817	GO:0043234
GO:0000818	GO:0043234
GO:0000819	GO:0006996
GO:0000820	GO:0050789
GO:0000821	GO:0050789
GO:0000822	GO:0005488
GO:0000823	GO:0016301
GO:0000824	GO:0016301
GO:0000825	GO:0016301
GO:0000826	GO:0016301
GO:0000827	GO:0016301
GO:0000828	GO:0016301
GO:0000829	GO:0016301
GO:0000830	GO:0016301
GO:0000831	GO:0016301
GO:0000832	GO:0016301
GO:0000833	GO:0016301
GO:0000834	GO:0016301
GO:0000835	GO:0043234
GO:0000835	GO:0005575
GO:0000836	GO:0043234
GO:0000836	GO:0005575
GO:0000837	GO:0043234
GO:0000837	GO:0005575
GO:0000838	GO:0043234
GO:0000838	GO:0005575
GO:0000839	GO:0043234
GO:0000839	GO:0005575
GO:0000900	GO:0045182
GO:0000900	GO:0003676
GO:0000901	GO:0045182
GO:0000902	GO:0009653
GO:0000902	GO:0016043
GO:0000903	GO:0008150
GO:0000904	GO:0009653
GO:0000904	GO:0016043
GO:0000905	GO:0008150
GO:0000906	GO:0003824
GO:0000907	GO:0003824
GO:0000908	GO:0003824
GO:0000909	GO:0008150
GO:0000910	GO:0008150
GO:0000911	GO:0008150
GO:0000912	GO:0007010
GO:0000912	GO:0008150
GO:0000912	GO:0016043
GO:0000913	GO:0016043
GO:0000914	GO:0007010
GO:0000914	GO:0008150
GO:0000914	GO:0016043
GO:0000915	GO:0007010
GO:0000915	GO:0008150
GO:0000915	GO:0016043
GO:0000916	GO:0008150
GO:0000917	GO:0008150
GO:0000917	GO:0016043
GO:0000918	GO:0008150
GO:0000919	GO:0008150
GO:0000919	GO:0016043
GO:0000920	GO:0008150
GO:0000921	GO:0016043
GO:0000922	GO:0005575
GO:0000923	GO:0005815
GO:0000924	GO:0043234
GO:0000927	GO:0043234
GO:0000928	GO:0043234
GO:0000930	GO:0043234
GO:0000931	GO:0043234
GO:0000932	GO:0005575
GO:0000933	GO:0005575
GO:0000934	GO:0005575
GO:0000935	GO:0005575
GO:0000936	GO:0005575
GO:0000937	GO:0005575
GO:0000938	GO:0043234
GO:0000939	GO:0043234
GO:0000940	GO:0043234
GO:0000941	GO:0043234
GO:0000942	GO:0043234
GO:0000943	GO:0005575
GO:0000944	GO:0003723
GO:0000945	GO:0003723
GO:0000946	GO:0003723
GO:0000947	GO:0009058
GO:0000948	GO:0006519
GO:0000948	GO:0009058
GO:0000949	GO:0009058
GO:0000949	GO:0006519
GO:0000949	GO:0009056
GO:0000950	GO:0009058
GO:0000950	GO:0006519
GO:0000951	GO:0009058
GO:0000952	GO:0006519
GO:0000952	GO:0009056
GO:0000953	GO:0006519
GO:0000954	GO:0006519
GO:0000954	GO:0009058
GO:0000954	GO:0009056
GO:0000955	GO:0006519
GO:0000956	GO:0006139
GO:0000956	GO:0009056
GO:0000957	GO:0006139
GO:0000957	GO:0009056
GO:0000958	GO:0006139
GO:0000958	GO:0009056
GO:0000959	GO:0006139
GO:0000960	GO:0050789
GO:0000961	GO:0050789
GO:0000962	GO:0050789
GO:0000963	GO:0006139
GO:0000964	GO:0006139
GO:0000965	GO:0006139
GO:0000966	GO:0006139
GO:0000967	GO:0006139
GO:0000968	GO:0006139
GO:0000969	GO:0006139
GO:0000970	GO:0006139
GO:0000971	GO:0006139
GO:0000972	GO:0006996
GO:0000973	GO:0006996
GO:0000974	GO:0043234
GO:0000975	GO:0003677
GO:0000976	GO:0003677
GO:0000977	GO:0003677
GO:0000978	GO:0003677
GO:0000979	GO:0003677
GO:0000980	GO:0003677
GO:0000981	GO:0003700
GO:0000982	GO:0003700
GO:0000983	GO:0003700
GO:0000984	GO:0003677
GO:0000985	GO:0003677
GO:0000986	GO:0003677
GO:0000987	GO:0003677
GO:0000988	GO:0003674
GO:0000989	GO:0003674
GO:0000990	GO:0003674
GO:0000991	GO:0003674
GO:0000992	GO:0003677
GO:0000993	GO:0005515
GO:0000994	GO:0005515
GO:0000995	GO:0003674
GO:0000996	GO:0003674
GO:0000997	GO:0003677
GO:0000998	GO:0003674
GO:0000999	GO:0016043
GO:0001000	GO:0005515
GO:0001001	GO:0005515
GO:0001002	GO:0003677
GO:0001003	GO:0003677
GO:0001004	GO:0003700
GO:0001005	GO:0003700
GO:0001006	GO:0003677
GO:0001007	GO:0003674
GO:0001008	GO:0003700
GO:0001009	GO:0006350
GO:0001010	GO:0003700
GO:0001011	GO:0003700
GO:0001012	GO:0003677
GO:0001013	GO:0003677
GO:0001014	GO:0006350
GO:0001015	GO:0006350
GO:0001016	GO:0003677
GO:0001017	GO:0003677
GO:0001018	GO:0003677
GO:0001019	GO:0003677
GO:0001020	GO:0016043
GO:0001021	GO:0016043
GO:0001022	GO:0016043
GO:0001023	GO:0016043
GO:0001024	GO:0016043
GO:0001025	GO:0005515
GO:0001026	GO:0003674
GO:0001027	GO:0003674
GO:0001028	GO:0003674
GO:0001029	GO:0003674
GO:0001030	GO:0003677
GO:0001031	GO:0003677
GO:0001032	GO:0003677
GO:0001033	GO:0003700
GO:0001034	GO:0003700
GO:0001035	GO:0006350
GO:0001036	GO:0016043
GO:0001037	GO:0003677
GO:0001038	GO:0003700
GO:0001039	GO:0003677
GO:0001040	GO:0003674
GO:0001041	GO:0006350
GO:0001042	GO:0005515
GO:0001043	GO:0016043
GO:0001044	GO:0003677
GO:0001045	GO:0003677
GO:0001046	GO:0003677
GO:0001047	GO:0003677
GO:0001048	GO:0005515
GO:0001049	GO:0005515
GO:0001050	GO:0005515
GO:0001051	GO:0005515
GO:0001052	GO:0005515
GO:0001053	GO:0003674
GO:0001054	GO:0016740
GO:0001055	GO:0016740
GO:0001056	GO:0016740
GO:0001057	GO:0016740
GO:0001058	GO:0016740
GO:0001059	GO:0006350
GO:0001060	GO:0006350
GO:0001100	GO:0050789
GO:0001101	GO:0008150
GO:0001300	GO:0008150
GO:0001301	GO:0006996
GO:0001302	GO:0008150
GO:0001303	GO:0006996
GO:0001304	GO:0006996
GO:0001305	GO:0006996
GO:0001306	GO:0006950
GO:0001307	GO:0006996
GO:0001308	GO:0040029
GO:0001309	GO:0006259
GO:0001310	GO:0006996
GO:0001311	GO:0006259
GO:0001312	GO:0006259
GO:0001313	GO:0006259
GO:0001314	GO:0006259
GO:0001315	GO:0006950
GO:0001316	GO:0006950
GO:0001317	GO:0006950
GO:0001318	GO:0006464
GO:0001319	GO:0008150
GO:0001320	GO:0006950
GO:0001321	GO:0008150
GO:0001322	GO:0006950
GO:0001323	GO:0008150
GO:0001324	GO:0006950
GO:0001325	GO:0006259
GO:0001326	GO:0006259
GO:0001400	GO:0005575
GO:0001401	GO:0043234
GO:0001402	GO:0007165
GO:0001403	GO:0040007
GO:0001405	GO:0043234
GO:0001406	GO:0005215
GO:0001407	GO:0006811
GO:0001408	GO:0006810
GO:0001409	GO:0005215
GO:0001410	GO:0030154
GO:0001411	GO:0005575
GO:0001501	GO:0008150
GO:0001502	GO:0008150
GO:0001503	GO:0008150
GO:0001504	GO:0006810
GO:0001505	GO:0008150
GO:0001507	GO:0009056
GO:0001508	GO:0019725
GO:0001510	GO:0006139
GO:0001510	GO:0008152
GO:0001512	GO:0003824
GO:0001514	GO:0009058
GO:0001515	GO:0005102
GO:0001516	GO:0006629
GO:0001516	GO:0009058
GO:0001517	GO:0016740
GO:0001518	GO:0043234
GO:0001518	GO:0005575
GO:0001519	GO:0008152
GO:0001520	GO:0005575
GO:0001522	GO:0006139
GO:0001522	GO:0008152
GO:0001523	GO:0019748
GO:0001525	GO:0008150
GO:0001527	GO:0005575
GO:0001530	GO:0005488
GO:0001531	GO:0005102
GO:0001532	GO:0004872
GO:0001532	GO:0005515
GO:0001533	GO:0005856
GO:0001534	GO:0043234
GO:0001535	GO:0043234
GO:0001536	GO:0043234
GO:0001537	GO:0016740
GO:0001539	GO:0008150
GO:0001540	GO:0005515
GO:0001541	GO:0008150
GO:0001542	GO:0008150
GO:0001543	GO:0008150
GO:0001544	GO:0008150
GO:0001545	GO:0008150
GO:0001546	GO:0008150
GO:0001547	GO:0040007
GO:0001548	GO:0008150
GO:0001549	GO:0030154
GO:0001550	GO:0008150
GO:0001551	GO:0008150
GO:0001552	GO:0008219
GO:0001552	GO:0008150
GO:0001553	GO:0008150
GO:0001554	GO:0008150
GO:0001555	GO:0016049
GO:0001556	GO:0008150
GO:0001558	GO:0050789
GO:0001559	GO:0050789
GO:0001559	GO:0009719
GO:0001560	GO:0050789
GO:0001561	GO:0006629
GO:0001561	GO:0009056
GO:0001562	GO:0009607
GO:0001563	GO:0009605
GO:0001563	GO:0009607
GO:0001565	GO:0004872
GO:0001566	GO:0004872
GO:0001567	GO:0003824
GO:0001568	GO:0008150
GO:0001569	GO:0008150
GO:0001569	GO:0009653
GO:0001570	GO:0030154
GO:0001571	GO:0004872
GO:0001572	GO:0006629
GO:0001572	GO:0009058
GO:0001573	GO:0006629
GO:0001574	GO:0006629
GO:0001574	GO:0009058
GO:0001575	GO:0006629
GO:0001576	GO:0006629
GO:0001576	GO:0009058
GO:0001578	GO:0007010
GO:0001579	GO:0006810
GO:0001580	GO:0008150
GO:0001581	GO:0008150
GO:0001582	GO:0008150
GO:0001583	GO:0008150
GO:0001586	GO:0004872
GO:0001587	GO:0004872
GO:0001588	GO:0005488
GO:0001589	GO:0005488
GO:0001590	GO:0005488
GO:0001591	GO:0005488
GO:0001592	GO:0005488
GO:0001593	GO:0005488
GO:0001594	GO:0004872
GO:0001595	GO:0004872
GO:0001596	GO:0004872
GO:0001599	GO:0004872
GO:0001600	GO:0004872
GO:0001601	GO:0004872
GO:0001602	GO:0004872
GO:0001604	GO:0004872
GO:0001605	GO:0004872
GO:0001607	GO:0004872
GO:0001608	GO:0004872
GO:0001609	GO:0004872
GO:0001614	GO:0004872
GO:0001616	GO:0004872
GO:0001618	GO:0004872
GO:0001619	GO:0004872
GO:0001621	GO:0004872
GO:0001626	GO:0004872
GO:0001631	GO:0004872
GO:0001632	GO:0004872
GO:0001634	GO:0004872
GO:0001635	GO:0004872
GO:0001637	GO:0004872
GO:0001639	GO:0004872
GO:0001640	GO:0004872
GO:0001641	GO:0004872
GO:0001642	GO:0004872
GO:0001646	GO:0004872
GO:0001646	GO:0000166
GO:0001647	GO:0004872
GO:0001648	GO:0004872
GO:0001649	GO:0030154
GO:0001650	GO:0005575
GO:0001651	GO:0005575
GO:0001652	GO:0005575
GO:0001653	GO:0004872
GO:0001654	GO:0008150
GO:0001655	GO:0008150
GO:0001656	GO:0008150
GO:0001657	GO:0008150
GO:0001658	GO:0009653
GO:0001659	GO:0008150
GO:0001660	GO:0006950
GO:0001660	GO:0008150
GO:0001661	GO:0007610
GO:0001662	GO:0007610
GO:0001664	GO:0005102
GO:0001665	GO:0016740
GO:0001666	GO:0006950
GO:0001667	GO:0008150
GO:0001669	GO:0016023
GO:0001670	GO:0005488
GO:0001671	GO:0030234
GO:0001672	GO:0050789
GO:0001673	GO:0005634
GO:0001674	GO:0005634
GO:0001675	GO:0008150
GO:0001676	GO:0006629
GO:0001677	GO:0016043
GO:0001678	GO:0019725
GO:0001680	GO:0006139
GO:0001681	GO:0016787
GO:0001682	GO:0006139
GO:0001691	GO:0030234
GO:0001692	GO:0006519
GO:0001692	GO:0008152
GO:0001694	GO:0009058
GO:0001695	GO:0009056
GO:0001696	GO:0006810
GO:0001697	GO:0006810
GO:0001698	GO:0006810
GO:0001699	GO:0006810
GO:0001700	GO:0009790
GO:0001701	GO:0009790
GO:0001702	GO:0009653
GO:0001703	GO:0009653
GO:0001704	GO:0008150
GO:0001705	GO:0008150
GO:0001706	GO:0008150
GO:0001707	GO:0008150
GO:0001708	GO:0008150
GO:0001709	GO:0008150
GO:0001710	GO:0008150
GO:0001711	GO:0008150
GO:0001712	GO:0008150
GO:0001713	GO:0008150
GO:0001714	GO:0008150
GO:0001715	GO:0008150
GO:0001716	GO:0003824
GO:0001717	GO:0006464
GO:0001720	GO:0006464
GO:0001725	GO:0005575
GO:0001726	GO:0005575
GO:0001727	GO:0016301
GO:0001729	GO:0016301
GO:0001730	GO:0016740
GO:0001731	GO:0016043
GO:0001732	GO:0016043
GO:0001733	GO:0016740
GO:0001734	GO:0016740
GO:0001735	GO:0003824
GO:0001736	GO:0009653
GO:0001737	GO:0009653
GO:0001738	GO:0009653
GO:0001739	GO:0005575
GO:0001740	GO:0000228
GO:0001741	GO:0005575
GO:0001742	GO:0030154
GO:0001743	GO:0008150
GO:0001744	GO:0008150
GO:0001745	GO:0009653
GO:0001746	GO:0009653
GO:0001748	GO:0008150
GO:0001750	GO:0005929
GO:0001751	GO:0030154
GO:0001752	GO:0008150
GO:0001754	GO:0030154
GO:0001755	GO:0008150
GO:0001756	GO:0008150
GO:0001757	GO:0008150
GO:0001758	GO:0003824
GO:0001759	GO:0007267
GO:0001759	GO:0050789
GO:0001760	GO:0003824
GO:0001761	GO:0005215
GO:0001762	GO:0006810
GO:0001763	GO:0009653
GO:0001764	GO:0008150
GO:0001765	GO:0016043
GO:0001766	GO:0008150
GO:0001766	GO:0016043
GO:0001767	GO:0008150
GO:0001768	GO:0008150
GO:0001769	GO:0008150
GO:0001770	GO:0008150
GO:0001771	GO:0008037
GO:0001772	GO:0005575
GO:0001773	GO:0008150
GO:0001774	GO:0008150
GO:0001775	GO:0008150
GO:0001776	GO:0008150
GO:0001777	GO:0008283
GO:0001778	GO:0008150
GO:0001778	GO:0016043
GO:0001779	GO:0030154
GO:0001780	GO:0008150
GO:0001781	GO:0008219
GO:0001782	GO:0008150
GO:0001783	GO:0008219
GO:0001784	GO:0005515
GO:0001785	GO:0004872
GO:0001786	GO:0008289
GO:0001787	GO:0008283
GO:0001788	GO:0008150
GO:0001789	GO:0008150
GO:0001790	GO:0005515
GO:0001791	GO:0005515
GO:0001792	GO:0004872
GO:0001793	GO:0004872
GO:0001794	GO:0008150
GO:0001795	GO:0008150
GO:0001796	GO:0050789
GO:0001797	GO:0050789
GO:0001798	GO:0050789
GO:0001799	GO:0050789
GO:0001800	GO:0050789
GO:0001801	GO:0050789
GO:0001802	GO:0008150
GO:0001803	GO:0050789
GO:0001804	GO:0050789
GO:0001805	GO:0050789
GO:0001806	GO:0008150
GO:0001806	GO:0006950
GO:0001807	GO:0050789
GO:0001808	GO:0050789
GO:0001809	GO:0050789
GO:0001810	GO:0050789
GO:0001811	GO:0050789
GO:0001812	GO:0050789
GO:0001813	GO:0050789
GO:0001814	GO:0050789
GO:0001815	GO:0050789
GO:0001816	GO:0008150
GO:0001817	GO:0050789
GO:0001818	GO:0050789
GO:0001819	GO:0050789
GO:0001820	GO:0008150
GO:0001820	GO:0006810
GO:0001821	GO:0006810
GO:0001822	GO:0008150
GO:0001823	GO:0008150
GO:0001824	GO:0008150
GO:0001825	GO:0008150
GO:0001826	GO:0030154
GO:0001827	GO:0008150
GO:0001828	GO:0009653
GO:0001829	GO:0030154
GO:0001830	GO:0008150
GO:0001831	GO:0009653
GO:0001832	GO:0040007
GO:0001833	GO:0008283
GO:0001834	GO:0008283
GO:0001835	GO:0008150
GO:0001836	GO:0007005
GO:0001837	GO:0009653
GO:0001837	GO:0016043
GO:0001838	GO:0009653
GO:0001839	GO:0009653
GO:0001840	GO:0009653
GO:0001841	GO:0009653
GO:0001842	GO:0009653
GO:0001843	GO:0009653
GO:0001844	GO:0007005
GO:0001845	GO:0006996
GO:0001846	GO:0005515
GO:0001847	GO:0005515
GO:0001847	GO:0004872
GO:0001848	GO:0005515
GO:0001849	GO:0005515
GO:0001850	GO:0005515
GO:0001851	GO:0005515
GO:0001852	GO:0005515
GO:0001853	GO:0005515
GO:0001854	GO:0005515
GO:0001855	GO:0005515
GO:0001856	GO:0005515
GO:0001857	GO:0005515
GO:0001857	GO:0004872
GO:0001858	GO:0005515
GO:0001858	GO:0004872
GO:0001859	GO:0005515
GO:0001859	GO:0004872
GO:0001860	GO:0005515
GO:0001860	GO:0004872
GO:0001861	GO:0005515
GO:0001861	GO:0004872
GO:0001862	GO:0005515
GO:0001863	GO:0005515
GO:0001863	GO:0004872
GO:0001864	GO:0005515
GO:0001865	GO:0030154
GO:0001866	GO:0008283
GO:0001867	GO:0006950
GO:0001868	GO:0050789
GO:0001869	GO:0050789
GO:0001870	GO:0050789
GO:0001871	GO:0005488
GO:0001872	GO:0030246
GO:0001873	GO:0004872
GO:0001873	GO:0030246
GO:0001874	GO:0030246
GO:0001874	GO:0004872
GO:0001875	GO:0005488
GO:0001875	GO:0004872
GO:0001876	GO:0005488
GO:0001877	GO:0004872
GO:0001878	GO:0009607
GO:0001879	GO:0009605
GO:0001879	GO:0009607
GO:0001880	GO:0008150
GO:0001881	GO:0008150
GO:0001882	GO:0005488
GO:0001883	GO:0005488
GO:0001884	GO:0005488
GO:0001885	GO:0008150
GO:0001886	GO:0009653
GO:0001886	GO:0016043
GO:0001887	GO:0008152
GO:0001888	GO:0016740
GO:0001889	GO:0008150
GO:0001890	GO:0008150
GO:0001891	GO:0005575
GO:0001892	GO:0008150
GO:0001893	GO:0008150
GO:0001894	GO:0008150
GO:0001895	GO:0008150
GO:0001896	GO:0008219
GO:0001897	GO:0008150
GO:0001898	GO:0050789
GO:0001899	GO:0050789
GO:0001900	GO:0050789
GO:0001905	GO:0008150
GO:0001906	GO:0008150
GO:0001907	GO:0008150
GO:0001909	GO:0008150
GO:0001910	GO:0050789
GO:0001911	GO:0050789
GO:0001912	GO:0050789
GO:0001913	GO:0008150
GO:0001914	GO:0050789
GO:0001915	GO:0050789
GO:0001916	GO:0050789
GO:0001917	GO:0005575
GO:0001918	GO:0005515
GO:0001919	GO:0050789
GO:0001920	GO:0050789
GO:0001921	GO:0050789
GO:0001922	GO:0008150
GO:0001923	GO:0030154
GO:0001924	GO:0050789
GO:0001925	GO:0050789
GO:0001926	GO:0050789
GO:0001927	GO:0016043
GO:0001928	GO:0050789
GO:0001929	GO:0050789
GO:0001930	GO:0050789
GO:0001931	GO:0005575
GO:0001932	GO:0050789
GO:0001933	GO:0050789
GO:0001934	GO:0050789
GO:0001935	GO:0008283
GO:0001936	GO:0050789
GO:0001937	GO:0050789
GO:0001938	GO:0050789
GO:0001939	GO:0005634
GO:0001940	GO:0005634
GO:0001941	GO:0008150
GO:0001941	GO:0016043
GO:0001942	GO:0008150
GO:0001944	GO:0008150
GO:0001945	GO:0008150
GO:0001946	GO:0009653
GO:0001947	GO:0009653
GO:0001948	GO:0005515
GO:0001949	GO:0030154
GO:0001950	GO:0005575
GO:0001951	GO:0006810
GO:0001951	GO:0008150
GO:0001952	GO:0050789
GO:0001953	GO:0050789
GO:0001954	GO:0050789
GO:0001955	GO:0008150
GO:0001956	GO:0050789
GO:0001957	GO:0008150
GO:0001958	GO:0008150
GO:0001959	GO:0050789
GO:0001960	GO:0050789
GO:0001961	GO:0050789
GO:0001962	GO:0016740
GO:0001963	GO:0007267
GO:0001964	GO:0009605
GO:0001965	GO:0005515
GO:0001966	GO:0009605
GO:0001967	GO:0007610
GO:0001968	GO:0005515
GO:0001969	GO:0050789
GO:0001970	GO:0050789
GO:0001971	GO:0050789
GO:0001972	GO:0008289
GO:0001972	GO:0005488
GO:0001973	GO:0008150
GO:0001974	GO:0008150
GO:0001975	GO:0009719
GO:0001976	GO:0008150
GO:0001977	GO:0008150
GO:0001978	GO:0008150
GO:0001979	GO:0008150
GO:0001980	GO:0008150
GO:0001981	GO:0009605
GO:0001981	GO:0009628
GO:0001982	GO:0008150
GO:0001983	GO:0008150
GO:0001984	GO:0008150
GO:0001985	GO:0008150
GO:0001985	GO:0050789
GO:0001986	GO:0050789
GO:0001987	GO:0008150
GO:0001988	GO:0008150
GO:0001988	GO:0050789
GO:0001989	GO:0050789
GO:0001990	GO:0008150
GO:0001991	GO:0008150
GO:0001992	GO:0008150
GO:0001993	GO:0008150
GO:0001994	GO:0008150
GO:0001995	GO:0006519
GO:0001995	GO:0009056
GO:0001996	GO:0008150
GO:0001996	GO:0050789
GO:0001997	GO:0050789
GO:0001998	GO:0008150
GO:0001999	GO:0008150
GO:0002000	GO:0009605
GO:0002000	GO:0009628
GO:0002001	GO:0015031
GO:0002002	GO:0008150
GO:0002003	GO:0008152
GO:0002004	GO:0006810
GO:0002005	GO:0019538
GO:0002006	GO:0008150
GO:0002007	GO:0008150
GO:0002008	GO:0008150
GO:0002009	GO:0009653
GO:0002010	GO:0008150
GO:0002011	GO:0009653
GO:0002012	GO:0008150
GO:0002013	GO:0008150
GO:0002014	GO:0008150
GO:0002015	GO:0008150
GO:0002016	GO:0008150
GO:0002017	GO:0008150
GO:0002018	GO:0008150
GO:0002019	GO:0008150
GO:0002020	GO:0005515
GO:0002021	GO:0008150
GO:0002022	GO:0008150
GO:0002023	GO:0007610
GO:0002024	GO:0050789
GO:0002025	GO:0008150
GO:0002026	GO:0008150
GO:0002027	GO:0008150
GO:0002028	GO:0050789
GO:0002029	GO:0050789
GO:0002030	GO:0006464
GO:0002031	GO:0006810
GO:0002031	GO:0008152
GO:0002032	GO:0050789
GO:0002033	GO:0008150
GO:0002034	GO:0008150
GO:0002035	GO:0008150
GO:0002036	GO:0050789
GO:0002037	GO:0050789
GO:0002038	GO:0050789
GO:0002039	GO:0005515
GO:0002040	GO:0008150
GO:0002041	GO:0008150
GO:0002042	GO:0008150
GO:0002043	GO:0008283
GO:0002044	GO:0008150
GO:0002045	GO:0050789
GO:0002046	GO:0005515
GO:0002047	GO:0009058
GO:0002048	GO:0008152
GO:0002049	GO:0009058
GO:0002050	GO:0009056
GO:0002051	GO:0008150
GO:0002052	GO:0050789
GO:0002053	GO:0050789
GO:0002054	GO:0005488
GO:0002055	GO:0005488
GO:0002056	GO:0005488
GO:0002057	GO:0005488
GO:0002058	GO:0005488
GO:0002059	GO:0005488
GO:0002060	GO:0005488
GO:0002061	GO:0005488
GO:0002062	GO:0030154
GO:0002063	GO:0008150
GO:0002064	GO:0008150
GO:0002065	GO:0030154
GO:0002066	GO:0008150
GO:0002067	GO:0030154
GO:0002068	GO:0008150
GO:0002069	GO:0008150
GO:0002070	GO:0008150
GO:0002071	GO:0008150
GO:0002072	GO:0009653
GO:0002074	GO:0008150
GO:0002075	GO:0008150
GO:0002076	GO:0008150
GO:0002077	GO:0008150
GO:0002077	GO:0019538
GO:0002078	GO:0008150
GO:0002078	GO:0016043
GO:0002079	GO:0005575
GO:0002080	GO:0005575
GO:0002081	GO:0005575
GO:0002082	GO:0050789
GO:0002083	GO:0016740
GO:0002084	GO:0006464
GO:0002085	GO:0050789
GO:0002086	GO:0008150
GO:0002087	GO:0050789
GO:0002087	GO:0008150
GO:0002088	GO:0008150
GO:0002089	GO:0009653
GO:0002090	GO:0050789
GO:0002091	GO:0050789
GO:0002092	GO:0050789
GO:0002093	GO:0009653
GO:0002094	GO:0016740
GO:0002095	GO:0043234
GO:0002096	GO:0043234
GO:0002097	GO:0006139
GO:0002097	GO:0008152
GO:0002098	GO:0006139
GO:0002098	GO:0008152
GO:0002099	GO:0006139
GO:0002099	GO:0008152
GO:0002100	GO:0006139
GO:0002100	GO:0008152
GO:0002101	GO:0006139
GO:0002101	GO:0008152
GO:0002102	GO:0043234
GO:0002103	GO:0006139
GO:0002104	GO:0006139
GO:0002105	GO:0006139
GO:0002106	GO:0006139
GO:0002107	GO:0006139
GO:0002108	GO:0006139
GO:0002109	GO:0006139
GO:0002110	GO:0006139
GO:0002110	GO:0008152
GO:0002111	GO:0043234
GO:0002112	GO:0005102
GO:0002113	GO:0005515
GO:0002114	GO:0005515
GO:0002114	GO:0004872
GO:0002115	GO:0006811
GO:0002116	GO:0043234
GO:0002117	GO:0008150
GO:0002118	GO:0007610
GO:0002119	GO:0008150
GO:0002120	GO:0007610
GO:0002121	GO:0007610
GO:0002122	GO:0007610
GO:0002123	GO:0007610
GO:0002124	GO:0007610
GO:0002125	GO:0007610
GO:0002126	GO:0007610
GO:0002127	GO:0006139
GO:0002127	GO:0008152
GO:0002128	GO:0006139
GO:0002128	GO:0008152
GO:0002129	GO:0006139
GO:0002129	GO:0008152
GO:0002130	GO:0006139
GO:0002130	GO:0008152
GO:0002131	GO:0006139
GO:0002131	GO:0008152
GO:0002132	GO:0006139
GO:0002132	GO:0008152
GO:0002133	GO:0043234
GO:0002134	GO:0000166
GO:0002135	GO:0000166
GO:0002136	GO:0006139
GO:0002136	GO:0008152
GO:0002137	GO:0005575
GO:0002138	GO:0009058
GO:0002139	GO:0005575
GO:0002140	GO:0005575
GO:0002141	GO:0005575
GO:0002142	GO:0043234
GO:0002143	GO:0006139
GO:0002143	GO:0008152
GO:0002144	GO:0043234
GO:0002145	GO:0016787
GO:0002146	GO:0015031
GO:0002147	GO:0015031
GO:0002148	GO:0008152
GO:0002149	GO:0008152
GO:0002150	GO:0008152
GO:0002151	GO:0003723
GO:0002152	GO:0006629
GO:0002153	GO:0003723
GO:0002154	GO:0008150
GO:0002154	GO:0009719
GO:0002155	GO:0050789
GO:0002156	GO:0050789
GO:0002157	GO:0050789
GO:0002158	GO:0008283
GO:0002159	GO:0016043
GO:0002160	GO:0016043
GO:0002161	GO:0016787
GO:0002162	GO:0005515
GO:0002163	GO:0005515
GO:0002164	GO:0008150
GO:0002165	GO:0008150
GO:0002166	GO:0005515
GO:0002167	GO:0043234
GO:0002168	GO:0008150
GO:0002169	GO:0043234
GO:0002170	GO:0004872
GO:0002171	GO:0004872
GO:0002172	GO:0004872
GO:0002173	GO:0004872
GO:0002174	GO:0008283
GO:0002200	GO:0008150
GO:0002201	GO:0008150
GO:0002202	GO:0008150
GO:0002203	GO:0019538
GO:0002204	GO:0008150
GO:0002204	GO:0006259
GO:0002205	GO:0008150
GO:0002206	GO:0008150
GO:0002206	GO:0006259
GO:0002207	GO:0008150
GO:0002207	GO:0006259
GO:0002208	GO:0008150
GO:0002209	GO:0007610
GO:0002210	GO:0007610
GO:0002211	GO:0007610
GO:0002212	GO:0007610
GO:0002213	GO:0006950
GO:0002215	GO:0006950
GO:0002218	GO:0008150
GO:0002220	GO:0008150
GO:0002221	GO:0008150
GO:0002222	GO:0008150
GO:0002223	GO:0008150
GO:0002224	GO:0008150
GO:0002225	GO:0050789
GO:0002227	GO:0006950
GO:0002228	GO:0006950
GO:0002229	GO:0006950
GO:0002230	GO:0050789
GO:0002231	GO:0009605
GO:0002231	GO:0009607
GO:0002232	GO:0008150
GO:0002233	GO:0008150
GO:0002234	GO:0009607
GO:0002235	GO:0006950
GO:0002235	GO:0009607
GO:0002236	GO:0009607
GO:0002236	GO:0006950
GO:0002237	GO:0009607
GO:0002238	GO:0009607
GO:0002239	GO:0009607
GO:0002240	GO:0009607
GO:0002241	GO:0009607
GO:0002242	GO:0006950
GO:0002243	GO:0009605
GO:0002243	GO:0009607
GO:0002244	GO:0030154
GO:0002246	GO:0006950
GO:0002247	GO:0008150
GO:0002248	GO:0008150
GO:0002249	GO:0008150
GO:0002250	GO:0008150
GO:0002251	GO:0008150
GO:0002252	GO:0008150
GO:0002253	GO:0008150
GO:0002254	GO:0006950
GO:0002255	GO:0006950
GO:0002256	GO:0050789
GO:0002257	GO:0050789
GO:0002258	GO:0050789
GO:0002259	GO:0008150
GO:0002260	GO:0008150
GO:0002261	GO:0008150
GO:0002262	GO:0008150
GO:0002263	GO:0008150
GO:0002264	GO:0008150
GO:0002265	GO:0008150
GO:0002266	GO:0008150
GO:0002267	GO:0008150
GO:0002268	GO:0030154
GO:0002269	GO:0008150
GO:0002270	GO:0008150
GO:0002271	GO:0008150
GO:0002272	GO:0030154
GO:0002273	GO:0030154
GO:0002274	GO:0008150
GO:0002275	GO:0008150
GO:0002276	GO:0008150
GO:0002277	GO:0008150
GO:0002278	GO:0008150
GO:0002279	GO:0008150
GO:0002280	GO:0008150
GO:0002281	GO:0008150
GO:0002282	GO:0008150
GO:0002283	GO:0008150
GO:0002284	GO:0030154
GO:0002285	GO:0008150
GO:0002286	GO:0008150
GO:0002287	GO:0008150
GO:0002288	GO:0008150
GO:0002289	GO:0008283
GO:0002290	GO:0008150
GO:0002291	GO:0008150
GO:0002292	GO:0030154
GO:0002293	GO:0030154
GO:0002294	GO:0030154
GO:0002295	GO:0008150
GO:0002296	GO:0008150
GO:0002297	GO:0008150
GO:0002298	GO:0030154
GO:0002299	GO:0030154
GO:0002300	GO:0030154
GO:0002301	GO:0030154
GO:0002302	GO:0030154
GO:0002303	GO:0030154
GO:0002304	GO:0030154
GO:0002305	GO:0030154
GO:0002306	GO:0030154
GO:0002307	GO:0030154
GO:0002308	GO:0030154
GO:0002309	GO:0008283
GO:0002310	GO:0008283
GO:0002311	GO:0008283
GO:0002312	GO:0008150
GO:0002313	GO:0030154
GO:0002314	GO:0030154
GO:0002315	GO:0030154
GO:0002316	GO:0030154
GO:0002317	GO:0030154
GO:0002318	GO:0030154
GO:0002319	GO:0030154
GO:0002320	GO:0030154
GO:0002321	GO:0030154
GO:0002322	GO:0008283
GO:0002323	GO:0008150
GO:0002324	GO:0008283
GO:0002325	GO:0030154
GO:0002326	GO:0008150
GO:0002327	GO:0030154
GO:0002328	GO:0030154
GO:0002329	GO:0030154
GO:0002330	GO:0030154
GO:0002331	GO:0030154
GO:0002332	GO:0030154
GO:0002333	GO:0030154
GO:0002334	GO:0030154
GO:0002335	GO:0030154
GO:0002336	GO:0008150
GO:0002337	GO:0030154
GO:0002338	GO:0030154
GO:0002339	GO:0008150
GO:0002340	GO:0008150
GO:0002341	GO:0008150
GO:0002342	GO:0008219
GO:0002343	GO:0008150
GO:0002344	GO:0008150
GO:0002345	GO:0008150
GO:0002345	GO:0006259
GO:0002346	GO:0008150
GO:0002347	GO:0009607
GO:0002348	GO:0008150
GO:0002349	GO:0008150
GO:0002350	GO:0008150
GO:0002351	GO:0008150
GO:0002352	GO:0008150
GO:0002353	GO:0006950
GO:0002354	GO:0008150
GO:0002355	GO:0009607
GO:0002356	GO:0008150
GO:0002357	GO:0009607
GO:0002357	GO:0006950
GO:0002358	GO:0008283
GO:0002359	GO:0008283
GO:0002360	GO:0008150
GO:0002361	GO:0030154
GO:0002362	GO:0008150
GO:0002363	GO:0008150
GO:0002364	GO:0008150
GO:0002365	GO:0008150
GO:0002366	GO:0008150
GO:0002367	GO:0008150
GO:0002368	GO:0008150
GO:0002369	GO:0008150
GO:0002370	GO:0006950
GO:0002370	GO:0008150
GO:0002371	GO:0008150
GO:0002372	GO:0008150
GO:0002373	GO:0008150
GO:0002374	GO:0015031
GO:0002375	GO:0008152
GO:0002376	GO:0008150
GO:0002377	GO:0008150
GO:0002378	GO:0009058
GO:0002379	GO:0009058
GO:0002380	GO:0015031
GO:0002381	GO:0008150
GO:0002382	GO:0050789
GO:0002383	GO:0008150
GO:0002384	GO:0008150
GO:0002385	GO:0008150
GO:0002386	GO:0008150
GO:0002387	GO:0008150
GO:0002388	GO:0008150
GO:0002389	GO:0008150
GO:0002390	GO:0008150
GO:0002391	GO:0008150
GO:0002392	GO:0015031
GO:0002393	GO:0008150
GO:0002394	GO:0008150
GO:0002395	GO:0008150
GO:0002396	GO:0016043
GO:0002397	GO:0016043
GO:0002398	GO:0016043
GO:0002399	GO:0016043
GO:0002400	GO:0008150
GO:0002401	GO:0008150
GO:0002402	GO:0008150
GO:0002403	GO:0008150
GO:0002404	GO:0008150
GO:0002405	GO:0008150
GO:0002406	GO:0008150
GO:0002407	GO:0008150
GO:0002408	GO:0008150
GO:0002409	GO:0008150
GO:0002410	GO:0008150
GO:0002411	GO:0009607
GO:0002412	GO:0006810
GO:0002413	GO:0009607
GO:0002414	GO:0006810
GO:0002415	GO:0006810
GO:0002416	GO:0006810
GO:0002417	GO:0008150
GO:0002418	GO:0009607
GO:0002419	GO:0008150
GO:0002419	GO:0009607
GO:0002420	GO:0009607
GO:0002420	GO:0008150
GO:0002421	GO:0008150
GO:0002422	GO:0008150
GO:0002423	GO:0009607
GO:0002424	GO:0009607
GO:0002425	GO:0008150
GO:0002426	GO:0008150
GO:0002427	GO:0008150
GO:0002428	GO:0008150
GO:0002429	GO:0008150
GO:0002430	GO:0008150
GO:0002431	GO:0008150
GO:0002432	GO:0008150
GO:0002433	GO:0008150
GO:0002434	GO:0008150
GO:0002435	GO:0008150
GO:0002436	GO:0008150
GO:0002437	GO:0006950
GO:0002437	GO:0008150
GO:0002438	GO:0006950
GO:0002438	GO:0008150
GO:0002439	GO:0006950
GO:0002439	GO:0008150
GO:0002440	GO:0008150
GO:0002441	GO:0006810
GO:0002442	GO:0008150
GO:0002442	GO:0006810
GO:0002443	GO:0008150
GO:0002444	GO:0008150
GO:0002445	GO:0008150
GO:0002446	GO:0008150
GO:0002447	GO:0008150
GO:0002448	GO:0008150
GO:0002449	GO:0008150
GO:0002450	GO:0008150
GO:0002451	GO:0008150
GO:0002452	GO:0008150
GO:0002452	GO:0006259
GO:0002453	GO:0008150
GO:0002454	GO:0008219
GO:0002455	GO:0008150
GO:0002456	GO:0008150
GO:0002457	GO:0008150
GO:0002458	GO:0008150
GO:0002459	GO:0008150
GO:0002460	GO:0008150
GO:0002461	GO:0008150
GO:0002462	GO:0008150
GO:0002463	GO:0008150
GO:0002464	GO:0008150
GO:0002465	GO:0008150
GO:0002466	GO:0008150
GO:0002467	GO:0008150
GO:0002468	GO:0008150
GO:0002469	GO:0008150
GO:0002470	GO:0008150
GO:0002471	GO:0008150
GO:0002472	GO:0008150
GO:0002473	GO:0008150
GO:0002474	GO:0008150
GO:0002475	GO:0008150
GO:0002476	GO:0008150
GO:0002477	GO:0008150
GO:0002478	GO:0008150
GO:0002479	GO:0008150
GO:0002480	GO:0008150
GO:0002481	GO:0008150
GO:0002482	GO:0008150
GO:0002483	GO:0008150
GO:0002484	GO:0008150
GO:0002485	GO:0008150
GO:0002486	GO:0008150
GO:0002487	GO:0008150
GO:0002488	GO:0008150
GO:0002489	GO:0008150
GO:0002490	GO:0008150
GO:0002491	GO:0008150
GO:0002492	GO:0016043
GO:0002493	GO:0016043
GO:0002494	GO:0006810
GO:0002495	GO:0008150
GO:0002496	GO:0019538
GO:0002497	GO:0019538
GO:0002498	GO:0019538
GO:0002499	GO:0019538
GO:0002500	GO:0019538
GO:0002501	GO:0016043
GO:0002502	GO:0016043
GO:0002503	GO:0016043
GO:0002504	GO:0008150
GO:0002505	GO:0008150
GO:0002506	GO:0016043
GO:0002507	GO:0008150
GO:0002508	GO:0008150
GO:0002509	GO:0008150
GO:0002510	GO:0008150
GO:0002511	GO:0008150
GO:0002511	GO:0006259
GO:0002512	GO:0008150
GO:0002513	GO:0008150
GO:0002514	GO:0008150
GO:0002515	GO:0008150
GO:0002516	GO:0008219
GO:0002517	GO:0008150
GO:0002518	GO:0008150
GO:0002519	GO:0008150
GO:0002520	GO:0008150
GO:0002521	GO:0030154
GO:0002522	GO:0008150
GO:0002523	GO:0008150
GO:0002524	GO:0006950
GO:0002524	GO:0008150
GO:0002525	GO:0006950
GO:0002526	GO:0006950
GO:0002527	GO:0008150
GO:0002528	GO:0008150
GO:0002529	GO:0050789
GO:0002530	GO:0008150
GO:0002531	GO:0050789
GO:0002532	GO:0008150
GO:0002533	GO:0015031
GO:0002534	GO:0008150
GO:0002535	GO:0015031
GO:0002536	GO:0008150
GO:0002536	GO:0008152
GO:0002537	GO:0008150
GO:0002538	GO:0008150
GO:0002539	GO:0008150
GO:0002540	GO:0008150
GO:0002541	GO:0019538
GO:0002542	GO:0050789
GO:0002543	GO:0050789
GO:0002544	GO:0006950
GO:0002545	GO:0006950
GO:0002546	GO:0050789
GO:0002547	GO:0050789
GO:0002548	GO:0008150
GO:0002549	GO:0050789
GO:0002550	GO:0050789
GO:0002551	GO:0008150
GO:0002552	GO:0008150
GO:0002552	GO:0006810
GO:0002553	GO:0006810
GO:0002554	GO:0008150
GO:0002554	GO:0006810
GO:0002555	GO:0006810
GO:0002556	GO:0008150
GO:0002556	GO:0006810
GO:0002557	GO:0006810
GO:0002558	GO:0008150
GO:0002559	GO:0008150
GO:0002560	GO:0008150
GO:0002561	GO:0008150
GO:0002562	GO:0008150
GO:0002562	GO:0006259
GO:0002563	GO:0008150
GO:0002564	GO:0008150
GO:0002565	GO:0008150
GO:0002565	GO:0006259
GO:0002566	GO:0008150
GO:0002567	GO:0008150
GO:0002568	GO:0008150
GO:0002569	GO:0008150
GO:0002570	GO:0008150
GO:0002571	GO:0008150
GO:0002572	GO:0030154
GO:0002573	GO:0030154
GO:0002574	GO:0030154
GO:0002575	GO:0008150
GO:0002576	GO:0006810
GO:0002577	GO:0050789
GO:0002578	GO:0050789
GO:0002579	GO:0050789
GO:0002580	GO:0050789
GO:0002581	GO:0050789
GO:0002582	GO:0050789
GO:0002583	GO:0050789
GO:0002584	GO:0050789
GO:0002585	GO:0050789
GO:0002586	GO:0050789
GO:0002587	GO:0050789
GO:0002588	GO:0050789
GO:0002589	GO:0050789
GO:0002590	GO:0050789
GO:0002591	GO:0050789
GO:0002592	GO:0050789
GO:0002593	GO:0050789
GO:0002594	GO:0050789
GO:0002595	GO:0050789
GO:0002596	GO:0050789
GO:0002597	GO:0050789
GO:0002598	GO:0050789
GO:0002599	GO:0050789
GO:0002600	GO:0050789
GO:0002601	GO:0050789
GO:0002602	GO:0050789
GO:0002603	GO:0050789
GO:0002604	GO:0050789
GO:0002605	GO:0050789
GO:0002606	GO:0050789
GO:0002607	GO:0050789
GO:0002608	GO:0050789
GO:0002609	GO:0050789
GO:0002610	GO:0050789
GO:0002611	GO:0050789
GO:0002612	GO:0050789
GO:0002613	GO:0050789
GO:0002614	GO:0050789
GO:0002615	GO:0050789
GO:0002616	GO:0050789
GO:0002617	GO:0050789
GO:0002618	GO:0050789
GO:0002619	GO:0050789
GO:0002620	GO:0050789
GO:0002621	GO:0050789
GO:0002622	GO:0050789
GO:0002623	GO:0050789
GO:0002624	GO:0050789
GO:0002625	GO:0050789
GO:0002626	GO:0050789
GO:0002627	GO:0050789
GO:0002628	GO:0050789
GO:0002629	GO:0050789
GO:0002630	GO:0050789
GO:0002631	GO:0050789
GO:0002632	GO:0050789
GO:0002633	GO:0050789
GO:0002634	GO:0050789
GO:0002635	GO:0050789
GO:0002636	GO:0050789
GO:0002637	GO:0050789
GO:0002638	GO:0050789
GO:0002639	GO:0050789
GO:0002640	GO:0050789
GO:0002641	GO:0050789
GO:0002642	GO:0050789
GO:0002643	GO:0050789
GO:0002644	GO:0050789
GO:0002645	GO:0050789
GO:0002646	GO:0050789
GO:0002647	GO:0050789
GO:0002648	GO:0050789
GO:0002649	GO:0050789
GO:0002650	GO:0050789
GO:0002651	GO:0050789
GO:0002652	GO:0050789
GO:0002653	GO:0050789
GO:0002654	GO:0050789
GO:0002655	GO:0050789
GO:0002656	GO:0050789
GO:0002657	GO:0050789
GO:0002658	GO:0050789
GO:0002659	GO:0050789
GO:0002660	GO:0050789
GO:0002661	GO:0050789
GO:0002662	GO:0050789
GO:0002663	GO:0050789
GO:0002664	GO:0050789
GO:0002665	GO:0050789
GO:0002666	GO:0050789
GO:0002667	GO:0050789
GO:0002668	GO:0050789
GO:0002669	GO:0050789
GO:0002670	GO:0050789
GO:0002671	GO:0050789
GO:0002672	GO:0050789
GO:0002673	GO:0050789
GO:0002674	GO:0050789
GO:0002675	GO:0050789
GO:0002676	GO:0050789
GO:0002677	GO:0050789
GO:0002678	GO:0050789
GO:0002679	GO:0008152
GO:0002680	GO:0008150
GO:0002681	GO:0008150
GO:0002681	GO:0006259
GO:0002682	GO:0050789
GO:0002683	GO:0050789
GO:0002684	GO:0050789
GO:0002685	GO:0050789
GO:0002686	GO:0050789
GO:0002687	GO:0050789
GO:0002688	GO:0050789
GO:0002689	GO:0050789
GO:0002690	GO:0050789
GO:0002691	GO:0050789
GO:0002692	GO:0050789
[truncated: 31,656 more rows]
