# Supplementary material for: Multiplex Cytological Profiling Assay to Measure Diverse Cellular States
Source: PLoS One. 2013 Dec 2;8(12):e80999. doi: 10.1371/journal.pone.0080999 (PMC3847047; doi:10.1371/journal.pone.0080999)
Supplement: Dataset S4 — Source code to programs that analyze image features. (ZIP) [file pone.0080999.s004.zip › inputs/SlimmingForCDRP.xls]

## Sheet: MeSH
ANNO_DB_ID	SlimMeSHID	Frequency	ANNO_TERM	SlimTerm
MeSH:D000152	D012871	1	Acne Vulgaris	Skin Diseases
MeSH:D000163	D014777;D007154	1	Acquired Immunodeficiency Syndrome	Virus Diseases;Immune System Diseases
MeSH:D011125	D009369;D005767	1	Adenomatous Polyposis Coli	Neoplasms;Gastrointestinal Diseases
MeSH:D000505	D012871	1	Alopecia	Skin Diseases
MeSH:D000544	D002493;D009422	1	Alzheimer Disease	Central Nervous System Diseases;Nervous System Diseases
MeSH:D000707	D007154	1	Anaphylaxis	Immune System Diseases
MeSH:D000787	D002318	4	Angina Pectoris	Cardiovascular Diseases
MeSH:D001007	D001007	1	Anxiety	Anxiety
MeSH:D001008	D001008	1	Anxiety Disorders	Anxiety Disorders
MeSH:D001145	D002318	10	Arrhythmias, Cardiac	Cardiovascular Diseases
MeSH:D001161	D002318	2	Arteriosclerosis	Cardiovascular Diseases
MeSH:D001168	D001168	1	Arthritis	Arthritis
MeSH:D001172	D001168;D007154	5	Arthritis, Rheumatoid	Arthritis;Immune System Diseases
MeSH:D001201	D001201	1	Ascites	Ascites
MeSH:D001249	D007154;D012140	10	Asthma	Immune System Diseases;Respiratory Tract Diseases
MeSH:D001254	D009369	1	Astrocytoma	Neoplasms
MeSH:D001424	D001424	44	Bacterial Infections	Bacterial Infections
MeSH:D001528	D002318;D012871;D005128	1	Behcet Syndrome	Cardiovascular Diseases;Skin Diseases;Eye Diseases
MeSH:D001714	D019964	1	Bipolar Disorder	Mood Disorders
MeSH:D001943	D009369;D012871	4	Breast Neoplasms	Neoplasms;Skin Diseases
MeSH:D001982	D012140	1	Bronchial Diseases	Respiratory Tract Diseases
MeSH:D002181	D009181;D052776	1	Candidiasis, Vulvovaginal	Mycoses;Female Urogenital Diseases
MeSH:D002289	D009369;D012140	1	Carcinoma, Non-Small-Cell Lung	Neoplasms;Respiratory Tract Diseases
MeSH:D018288	D009369	1	Carcinoma, Small Cell	Neoplasms
MeSH:D002318	D002318	1	Cardiovascular Diseases	Cardiovascular Diseases
MeSH:D003027	D002493	1	Cluster Headache	Central Nervous System Diseases
MeSH:D003248	D003248	4	Constipation	Constipation
MeSH:D003371	D012140	7	Cough	Respiratory Tract Diseases
MeSH:D003863	D003863	22	Depression	Depression
MeSH:D003924	D008659;D004700	4	Diabetes Mellitus, Type 2	Metabolic Diseases;Endocrine System Diseases
MeSH:D003930	D002318;D005128;D004700	1	Diabetic Retinopathy	Cardiovascular Diseases;Eye Diseases;Endocrine System Diseases
MeSH:D020820	D002493;D009422	1	Dyskinesias	Central Nervous System Diseases;Nervous System Diseases
MeSH:D004412	D004412	2	Dysmenorrhea	Dysmenorrhea
MeSH:D004487	D004487	1	Edema	Edema
MeSH:D004715	D052776	1	Endometriosis	Female Urogenital Diseases
MeSH:D004751	D005767	1	Enteritis	Gastrointestinal Diseases
MeSH:D004832	D002493	1	Epilepsy, Absence	Central Nervous System Diseases
MeSH:D004830	D002493	1	Epilepsy, Tonic-Clonic	Central Nervous System Diseases
MeSH:D007172	D052801	1	Erectile Dysfunction	Male Urogenital Diseases
MeSH:D004941	D005767	1	Esophagitis	Gastrointestinal Diseases
MeSH:D005128	D005128	1	Eye Diseases	Eye Diseases
MeSH:D005234	D008107	1	Fatty Liver	Liver Diseases
MeSH:D005334	D005334	10	Fever	Fever
MeSH:D005355	D005355	1	Fibrosis	Fibrosis
MeSH:D005901	D005128	1	Glaucoma	Eye Diseases
MeSH:D044882	D008659	3	Glucose Metabolism Disorders	Metabolic Diseases
MeSH:D006073	D001168;D008659	2	Gout	Arthritis;Metabolic Diseases
MeSH:D016905	D001424	4	Gram-Negative Bacterial Infections	Bacterial Infections
MeSH:D016908	D001424	4	Gram-Positive Bacterial Infections	Bacterial Infections
MeSH:D006331	D002318	1	Heart Diseases	Cardiovascular Diseases
MeSH:D006373	D010272	7	Helminthiasis	Parasitic Diseases
MeSH:D006470	D006470	2	Hemorrhage	Hemorrhage
MeSH:D006501	D002493;D008107;D008659	1	Hepatic Encephalopathy	Central Nervous System Diseases;Liver Diseases;Metabolic Diseases
MeSH:D006566	D014777	2	Herpesviridae Infections	Virus Diseases
MeSH:D006628	D012871	1	Hirsutism	Skin Diseases
MeSH:D006929	D004700	2	Hyperaldosteronism	Endocrine System Diseases
MeSH:D006943	D008659	1	Hyperglycemia	Metabolic Diseases
MeSH:D006949	D008659	3	Hyperlipidemias	Metabolic Diseases
MeSH:D006967	D007154	5	Hypersensitivity	Immune System Diseases
MeSH:D006973	D002318	24	Hypertension	Cardiovascular Diseases
MeSH:D033461	D033461	1	Hyperuricemia	Hyperuricemia
MeSH:D007008	D008659	1	Hypokalemia	Metabolic Diseases
MeSH:D007022	D002318	2	Hypotension	Cardiovascular Diseases
MeSH:D007239	D007239	6	Infection	Infection
MeSH:D007249	Inflammation	49	Inflammation	Inflammation
MeSH:D043183	D005767	1	Irritable Bowel Syndrome	Gastrointestinal Diseases
MeSH:D007511	D007511	2	Ischemia	Ischemia
MeSH:D007896	D012871;D010272	1	Leishmaniasis	Skin Diseases;Parasitic Diseases
MeSH:D007918	D001424	1	Leprosy	Bacterial Infections
MeSH:D015470	D009369	1	Leukemia, Myeloid, Acute	Neoplasms
MeSH:D008107	D008107	1	Liver Diseases	Liver Diseases
MeSH:D008113	D009369	1	Liver Neoplasms	Neoplasms
MeSH:D008228	D009369;D007154	1	Lymphoma, Non-Hodgkin	Neoplasms;Immune System Diseases
MeSH:D008269	D005128	1	Macular Edema	Eye Diseases
MeSH:D008288	D010272	6	Malaria	Parasitic Diseases
MeSH:D008575	D004427	1	Meniere Disease	Ear Diseases
MeSH:D016920	D001424;D002493	1	Meningitis, Bacterial	Bacterial Infections;Central Nervous System Diseases
MeSH:D008593	D008593	1	Menopause	Menopause
MeSH:D008595	D052776	1	Menorrhagia	Female Urogenital Diseases
MeSH:D008659	D008659	1	Metabolic Diseases	Metabolic Diseases
MeSH:D008881	D002493	3	Migraine Disorders	Central Nervous System Diseases
MeSH:D009041	D009041	1	Motion Sickness	Motion Sickness
MeSH:D009101	D009369;D002318;D007154;D006402	1	Multiple Myeloma	Neoplasms;Cardiovascular Diseases;Immune System Diseases;Hematologic Diseases
MeSH:D009103	D007154;D009422	1	Multiple Sclerosis	Immune System Diseases;Nervous System Diseases
MeSH:D009157	D007154;D009422	1	Myasthenia Gravis	Immune System Diseases;Nervous System Diseases
MeSH:D009181	D009181	11	Mycoses	Mycoses
MeSH:D009182	D009369;D007154;D008206	1	Mycosis Fungoides	Neoplasms;Immune System Diseases;Lymphatic Diseases
MeSH:D009290	D009422	1	Narcolepsy	Nervous System Diseases
MeSH:D009325	D009325	1	Nausea	Nausea
MeSH:D009349	D010272	2	Nematode Infections	Parasitic Diseases
MeSH:D009362	D009369	1	Neoplasm Metastasis	Neoplasms
MeSH:D009369	D009369	20	Neoplasms	Neoplasms
MeSH:D009422	D009422	1	Nervous System Diseases	Nervous System Diseases
MeSH:D009437	D009422	1	Neuralgia	Nervous System Diseases
MeSH:D009837	D009369	1	Oligodendroglioma	Neoplasms
MeSH:D009879	D005128;D007154	1	Ophthalmia, Sympathetic	Eye Diseases;Immune System Diseases
MeSH:D010003	D001168	5	Osteoarthritis	Arthritis
MeSH:D010024	D001847	1	Osteoporosis	Bone Diseases
MeSH:D010146	D010146	26	Pain	Pain
MeSH:D010149	D010146	1	Pain, Postoperative	Pain
MeSH:D010272	D010272	1	Parasitic Diseases	Parasitic Diseases
MeSH:D010300	D002493;D009422	10	Parkinson Disease	Central Nervous System Diseases;Nervous System Diseases
MeSH:D010437	D005767	4	Peptic Ulcer	Gastrointestinal Diseases
MeSH:D018410	D001424;D012140	1	Pneumonia, Bacterial	Bacterial Infections;Respiratory Tract Diseases
MeSH:D011020	D009181;D012140	2	Pneumonia, Pneumocystis	Mycoses;Respiratory Tract Diseases
MeSH:D011085	D009369;D052776;D004700	1	Polycystic Ovary Syndrome	Neoplasms;Female Urogenital Diseases;Endocrine System Diseases
MeSH:D020250	D020250	1	Postoperative Nausea and Vomiting	Postoperative Nausea and Vomiting
MeSH:D011293	D011293	1	Premenstrual Syndrome	Premenstrual Syndrome
MeSH:D011471	D009369;D052801	2	Prostatic Neoplasms	Neoplasms;Male Urogenital Diseases
MeSH:D011528	D010272	1	Protozoan Infections	Parasitic Diseases
MeSH:D011537	D012871	2	Pruritus	Skin Diseases
MeSH:D011565	D012871	2	Psoriasis	Skin Diseases
MeSH:D011618	D011618	3	Psychotic Disorders	Psychotic Disorders
MeSH:D012170	D005128;D002318	1	Retinal Vein Occlusion	Eye Diseases;Cardiovascular Diseases
MeSH:D012192	D014777	1	Retroviridae Infections	Virus Diseases
MeSH:D012216	D012216	3	Rheumatic Diseases	Rheumatic Diseases
MeSH:D012220	D012140	1	Rhinitis	Respiratory Tract Diseases
MeSH:D012282	D001424	1	Rickettsia Infections	Bacterial Infections
MeSH:D012552	D010272	1	Schistosomiasis	Parasitic Diseases
MeSH:D012559	D012559	1	Schizophrenia	Schizophrenia
MeSH:D012640	D002493;D009422	7	Seizures	Central Nervous System Diseases;Nervous System Diseases
MeSH:D012871	D012871	2	Skin Diseases	Skin Diseases
MeSH:D007319	D009422	1	Sleep Initiation and Maintenance Disorders	Nervous System Diseases
MeSH:D013035	D009422	14	Spasm	Nervous System Diseases
MeSH:D013203	D001424	1	Staphylococcal Infections	Bacterial Infections
MeSH:D020521	D002493;D002318	2	Stroke	Central Nervous System Diseases;Cardiovascular Diseases
MeSH:D013345	D002493;D002318	1	Subarachnoid Hemorrhage	Central Nervous System Diseases;Cardiovascular Diseases
MeSH:D013375	D019966	1	Substance Withdrawal Syndrome	Substance-Related Disorders
MeSH:D017180	D002318	1	Tachycardia, Ventricular	Cardiovascular Diseases
MeSH:D013927	D002318	1	Thrombosis	Cardiovascular Diseases
MeSH:D014123	D010272	1	Toxoplasmosis	Parasitic Diseases
MeSH:D014376	D001424	1	Tuberculosis	Bacterial Infections
MeSH:D014552	D001424;D052801;D052776	1	Urinary Tract Infections	Bacterial Infections;Male Urogenital Diseases;Female Urogenital Diseases
MeSH:D014592	D052776	1	Uterine Hemorrhage	Female Urogenital Diseases
MeSH:D018879	D002318	1	Ventricular Premature Complexes	Cardiovascular Diseases
MeSH:D014777	D014777	3	Virus Diseases	Virus Diseases
MeSH:D014839	D014839	9	Vomiting	Vomiting
MeSH:D014985	D005128	1	Xerophthalmia	Eye Diseases

## Sheet: UseClass
ANNO_DB_ID	UseClassID	SlimTo	Frequency	ANNO_TERM	idLevel
UseClass:8141	8141	self	14	hormonal agent	2
UseClass:8113	8113	self	21	cns agent	2
UseClass:8103	8103	self	8	anti-infective agent	2
UseClass:8125	8125	self	7	gastrointestinal agent	2
UseClass:8089	8089	self	11	cardiovascular agent	2
UseClass:8135	8135	self	1	nutritive agent	2
UseClass:8131	8131	self	1	muscular agent	2
UseClass:8148	8148	self	1	pesticide	2
UseClass:8080	8080	self	1	nociception agent	2
UseClass:8145	8145	self	1	plant agent	2
UseClass:8065	8065	8064	8	anti-proliferative	3
UseClass:8067	8067	8064	1	carcinogen	3
UseClass:8066	8066	8064	24	anti-neoplastic	4
UseClass:8077	8077	8069	6	anti-allergy	3
UseClass:8075	8075	8069	10	anti-pyretic	3
UseClass:8076	8076	8069	2	anti-psoriatic	3
UseClass:8070	8070	8069	2	immunosuppressive agent	3
UseClass:8073	8073	8069	3	immunomodulator	3
UseClass:8071	8071	8069	49	anti-inflammatory	4
UseClass:8072	8072	8069	22	anti-histamine	4
UseClass:8078	8078	8069	9	anti-asthmatic	5
UseClass:8082	8082	8080	15	anesthetic	3
UseClass:8081	8081	8080	26	analgesic	3
UseClass:8088	8088	8083	10	bronchodilator	3
UseClass:8085	8085	8083	7	anti-tussive	3
UseClass:8087	8087	8083	2	expectorant	3
UseClass:8084	8084	8083	2	decongestant	3
UseClass:8086	8086	8083	1	mucolytic	3
UseClass:8091	8091	8089	22	anti-hypertensive	3
UseClass:8102	8102	8089	6	anti-coagulant	3
UseClass:8090	8090	8089	11	anti-arrhythmic	3
UseClass:8095	8095	8089	3	anti-anginal	3
UseClass:8100	8100	8089	4	cardiac stimulant	3
UseClass:8099	8099	8089	2	anti-ischemic	3
UseClass:8101	8101	8089	3	anti-hemorrhagic	3
UseClass:8096	8096	8089	1	anti-lipemic	3
UseClass:8092	8092	8089	20	vasodilator	4
UseClass:8094	8094	8089	9	vasoconstrictor	4
UseClass:8098	8098	8089	1	anti-hyperlipidproteinemic	4
UseClass:8097	8097	8089	3	anti-hyperlipidemic	4
UseClass:8104	8104	8103	47	anti-bacterial	3
UseClass:8105	8105	8103	13	anti-fungal	3
UseClass:8106	8106	8103	7	anti-viral	3
UseClass:8107	8107	8103	5	anti-parasitic	3
UseClass:8110	8110	8103	6	anti-malarial	3
UseClass:8111	8111	8103	10	antiseptic	3
UseClass:8112	8112	8103	1	disinfectant	3
UseClass:8108	8108	8103	4	anti-protozoal	4
UseClass:8109	8109	8103	9	anti-helminthic	4
UseClass:8115	8115	8113	4	hypnotic	3
UseClass:8116	8116	8113	14	sedative	3
UseClass:8119	8119	8113	22	anti-depressant	3
UseClass:8117	8117	8113	10	tranquilizer	3
UseClass:8124	8124	8113	4	mydriatic	3
UseClass:8121	8121	8113	8	anti-convulsant	3
UseClass:8114	8114	8113	4	neuroprotective agent	3
UseClass:8120	8120	8113	3	psychotropic agent	3
UseClass:8123	8123	8113	2	anti-anxiety	3
UseClass:8122	8122	8113	2	anti-pruritic	3
UseClass:8118	8118	8113	7	anti-psychotic (neuroleptic)	3
UseClass:8127	8127	8125	8	anti-emetic	3
UseClass:8130	8130	8125	3	laxative	3
UseClass:8128	8128	8125	1	emetic	3
UseClass:8132	8132	8131	23	muscle relaxant (spasmolytic)	3
UseClass:8133	8133	8131	8	smooth muscle relaxant	4
UseClass:8124	8124	8131	4	mydriatic	4
UseClass:8134	8134	8131	2	miotic	4
UseClass:8137	8137	8135	10	anti-oxidant	3
UseClass:8136	8136	8135	1	vitamin	3
UseClass:8138	8138	8135	1	flavonoid	3
UseClass:8142	8142	8141	4	contraceptive	3
UseClass:8143	8143	8141	1	hormone therapy	3
UseClass:8144	8144	8141	3	hormone antagonist	3
UseClass:8146	8146	8145	11	herbicide	3
UseClass:8147	8147	8145	1	auxin	3
UseClass:8149	8149	8148	11	insecticide	3
UseClass:8153	8153	8151	15	diuretic	3
UseClass:8155	8155	8151	3	antidote	3

## Sheet: Targets
ANNO_DB_ID	GOMF	Frequency	ANNO_TERM
GeneID:716	GO:0004252	1	C1S
GeneID:3140	GO:0032393	3	MR1
GeneID:218	GO:0004029	1	ALDH3A1
GeneID:751544		1	Mir532
