# Supplementary material for: Multiplex Cytological Profiling Assay to Measure Diverse Cellular States
Source: PLoS One. 2013 Dec 2;8(12):e80999. doi: 10.1371/journal.pone.0080999 (PMC3847047; doi:10.1371/journal.pone.0080999)
Supplement: Dataset S4 — Source code to programs that analyze image features. (ZIP) [file pone.0080999.s004.zip › code/Makefile]

PROP = CDRP_Current.properties
CACHE = /imaging/analysis/2008_12_04_Imaging_CDRP_for_MLPCN/Pilot/cache
#CACHE = ../cache
#PARALLEL = --lsf-directory=../tmp
PARALLEL = --multiprocessing

.SECONDARY:

d = ../results/HEAD

# Targets

all: $d optimal supp_tables supp_figures

semiclean:
	@rm -f $d/*.hits $d/*.filtered.profiles.txt $d/*.filtered.profiles.pickle 
	@rm -f $d/*.smC.txt

cache: $CACHE

# 0. Create cache.

$CACHE:
	python -m cpa.profiling.cache $(PROP) $(CACHE) "Image_Metadata_ASSAY_WELL_ROLE = 'mock'"

# 1. Compute per-well profiles.

$d:
	mkdir -p "$d"

$d/mean.well.profiles.txt:
	python -m cpa.profiling.profile_mean $(PARALLEL)  \
	-f notblurred -o $@ $(PROP) $(CACHE) Well

$d/mean.mock.well.profiles.txt:
	python -m cpa.profiling.profile_mean $(PARALLEL)  \
	--no-progress -o $@ -f controls $(PROP) $(CACHE) Well

# 2. Aggregate per-well profiles into per-compound profiles.

%.broad_id.profiles.txt: %.well.profiles.txt
	python -m cpa.profiling.median_profiles -o $@ $(PROP) $< Broad_ID

# 3. Filter out profiles that are too similar to DMSO.

$d/mean.broad_id.95.filtered.profiles.pickle $d/mean.broad_id.95.filtered.profiles.txt: $d/mean.broad_id.profiles.txt $d/mean.mock.well.profiles.txt
	python filter_profiles.py $d/mean.broad_id.95.filtered.profiles 95

# 4. Cluster the profiles.

%.smC.txt: %.profiles.txt
	matlab -nodesktop -nosplash -r "cluster_profiles('$<', '$@'); exit;"
	reset

# 5. Score hits.

%.hits: %.profiles.pickle %.smC.txt
	python permute.py $(<:%.profiles.pickle=%) $@

# 6. Make dendrogram for Figure

optimal: $d/mean.broad_id.95.filtered.optimal.dendrogram.pdf

%.compound_names.txt: %.hits
	python name_compounds.py $< $@

$d/mean.broad_id.95.filtered.optimal.dendrogram.pdf $d/mean.broad_id.95.filtered.leaforder.txt: $d/mean.broad_id.95.filtered.profiles.txt $d/mean.broad_id.95.filtered.compound_names.txt
	matlab -nodesktop -nosplash -r "plot_dendrogram('$d/mean.broad_id.95.filtered'); exit;"

# Supplementary tables

supp_tables: \
	$d/supp_table_compounds.docx \
       	$d/supp_table_clusters.docx \
       	$d/supp_table_features.docx \
	$d/Table_S3_features_ranked_cv_mock_plates.docx \
	$d/Table_S4_features_ranked_cv_mock_wellpos.docx \
	$d/Table_S5_features_ranked_compound_magnitude.docx

$d/supp_table_compounds.docx:
	python make_supp_table_compounds.py

$d/supp_table_features.docx:
	python make_supp_table_features.py

$d/supp_table_clusters.docx: $d/mean.broad_id.95.filtered.hits
	python make_supp_table_clusters.py

$d/Table_S3_features_ranked_cv_mock_plates.docx: $d/cv_ranking_plate.docx
	cp $< $@

$d/Table_S4_features_ranked_cv_mock_wellpos.docx: $d/cv_ranking_wellpos.docx
	cp $< $@

$d/Table_S5_features_ranked_compound_magnitude.docx: $d/plot_compound_effect_magnitude_ranking.docx
	cp $< $@

# Supplementary figures 2--4

supp_figures: \
	$d/Figure_S2_cv_mock_plate.pdf \
	$d/Figure_S3_cv_mock_well.pdf \
	$d/Figure_S4_compound_effect_magnitude_histogram_maxima.pdf

$d/Figure_S2_cv_mock_plate.pdf: $d/cv_histogram_plate.pdf
	cp $< $@

$d/Figure_S3_cv_mock_well.pdf: $d/cv_histogram_wellpos.pdf
	cp $< $@

$d/cv_histogram_plate.pdf $d/cv_histogram_wellpos.pdf $d/cv_ranking_plate.docx $d/cv_ranking_wellpos.docx:
	python cv.py

$d/Figure_S4_compound_effect_magnitude_histogram_maxima.pdf: $d/plot_compound_effect_magnitude_histogram_maxima.pdf
	cp $< $@

$d/plot_compound_effect_magnitude_histogram_maxima.pdf $d/plot_compound_effect_magnitude_ranking.docx:
	python plot_compound_effect_magnitude.py
