# Supplementary material for: Multiplex Cytological Profiling Assay to Measure Diverse Cellular States
Source: PLoS One. 2013 Dec 2;8(12):e80999. doi: 10.1371/journal.pone.0080999 (PMC3847047; doi:10.1371/journal.pone.0080999)
Supplement: Dataset S4 — Source code to programs that analyze image features. (ZIP) [file pone.0080999.s004.zip › code/CDRP_Current.properties]

db_type   = mysql
db_port   = 3306
db_host   = imgdb02
db_name   = CDRP_Current
db_user   = cpuser
db_passwd = cPus3r
image_table  = Pilot_PartI_QC_Per_Image
object_table = Pilot_PartI_Per_Object

classifier_ignore_columns = .*Location.*, .*Parent.*, .*Vector.*, .*ObjectNumber.*, Cells_Neighbors_AngleBetweenNeighbors_5, Cells_Neighbors_AngleBetweenNeighbors_Adjacent, Cells_Neighbors_FirstClosestDistance_5, Cells_Neighbors_FirstClosestDistance_Adjacent, Cells_Neighbors_SecondClosestDistance_5, Cells_Neighbors_SecondClosestDistance_Adjacent, Nuclei_Neighbors_AngleBetweenNeighbors_1, Nuclei_Neighbors_FirstClosestDistance_1, Nuclei_Neighbors_SecondClosestDistance_1

table_id   = 
image_id   = ImageNumber
plate_id   = Image_Metadata_PlateID
well_id    = Image_Metadata_CPD_WELL_POSITION
object_id  = ObjectNumber
cell_x_loc = Nuclei_Location_Center_X
cell_y_loc = Nuclei_Location_Center_Y

object_name = cell, cells
plate_type  = 384
image_tile_size=50
image_file_cols=Image_FileName_OrigHoechst,Image_FileName_OrigPh_golgi,Image_FileName_OrigMito,Image_FileName_OrigER,Image_FileName_OrigSyto
image_path_cols=Image_PathName_OrigHoechst,Image_PathName_OrigPh_golgi,Image_PathName_OrigMito,Image_PathName_OrigER,Image_PathName_OrigSyto
image_channel_colors=red,yellow,magenta,green,blue
image_url_prepend = http://imageweb/images/CPALinks/
image_names = Hoechst,Phalloidin_Golgi,Mito,ER_Syto,ER_Syto_Bleedthrough

filter_SQL_noncontrols = SELECT ImageNumber from Pilot_PartI_Per_Image WHERE Image_Metadata_ASSAY_WELL_ROLE = 'compound'
filter_SQL_controls = SELECT ImageNumber from Pilot_PartI_Per_Image WHERE Image_Metadata_ASSAY_WELL_ROLE = 'mock'
filter_SQL_notblurred = SELECT ImageNumber from Pilot_PartI_QC_Per_Image WHERE User_Cluster106_isBlurry is null or User_Cluster106_isBlurry = 0

group_SQL_Well = SELECT ImageNumber, Image_Metadata_PlateID, Image_Metadata_CPD_WELL_POSITION FROM Pilot_PartI_Per_Image
group_SQL_Broad_ID = SELECT ImageNumber, Image_Metadata_BROAD_ID FROM Pilot_PartI_Per_Image
group_SQL_Plate = SELECT ImageNumber, Image_Metadata_PlateID FROM Pilot_PartI_Per_Image
