# Supplementary material for: Multiplex Cytological Profiling Assay to Measure Diverse Cellular States
Source: PLoS One. 2013 Dec 2;8(12):e80999. doi: 10.1371/journal.pone.0080999 (PMC3847047; doi:10.1371/journal.pone.0080999)
Supplement: Dataset S4 — Source code to programs that analyze image features. (ZIP) [file pone.0080999.s004.zip › code/DataFrame/utility/getfirst.m]

function out = getfirst(x)
% GETFIRST
%       returns the first element of x, or null if x is empty
%
%    out = getfirst(x)
%    
% parameters
%----------------------------------------------------------------
%    "x"        - an array 
% outputs
%----------------------------------------------------------------
%    "out"      - the first element of x
%----------------------------------------------------------------
%
%    Hy Carrinski
%    Broad Institute

if not(isempty(x))
    out = x(1);
else
    out = [];
end
