# Supplementary material for: Multiplex Cytological Profiling Assay to Measure Diverse Cellular States
Source: PLoS One. 2013 Dec 2;8(12):e80999. doi: 10.1371/journal.pone.0080999 (PMC3847047; doi:10.1371/journal.pone.0080999)
Supplement: Dataset S4 — Source code to programs that analyze image features. (ZIP) [file pone.0080999.s004.zip › code/DataFrame/utility/num2colidx.m]

function colIdx  = num2colIdx(num)
% NUM2COLIDX
%       generates the index from 1 to num as a column vector
%
%    colIdx  = num2colIdx(num)
%
% parameters
% ----------------------------------------------------------------
%    "num"    - scalar number
% outputs
% ----------------------------------------------------------------
%    "colIdx" - a column vector containing the indices from 1 to num
% ----------------------------------------------------------------
%
%    Hy Carrinski
%    Broad Institute
%    07 Feb 2009

colIdx = (1:num)';
