# Supplementary material for: Multiplex Cytological Profiling Assay to Measure Diverse Cellular States
Source: PLoS One. 2013 Dec 2;8(12):e80999. doi: 10.1371/journal.pone.0080999 (PMC3847047; doi:10.1371/journal.pone.0080999)
Supplement: Dataset S4 — Source code to programs that analyze image features. (ZIP) [file pone.0080999.s004.zip › code/DataFrame/DFrmcol.m]

function S = DFkeepcol(S,fields)
% DFRMCOL
%         removes columns from a data frame (a.k.a., fields)
%
%     S = DFrmcol(S,fields)
%
% parameters
%----------------------------------------------------------------
%     "S"         - a data frame
%     "fields"    - a cell array of field names
% output
%----------------------------------------------------------------
%     "S"         - a data frame
%----------------------------------------------------------------
%
%     Hy Carrinski
%     Broad Institute
%     Based on rmfield 


% Error check
if ~isa(S,'struct') 
    error('ccbr:BadInput', 'S must be a data frame.'); 
end
if ischar(fields)
   fields = cellstr(fields); 
elseif not(iscellstr(fields))
   error('ccbr:BadInput',...
      'FIELDNAMES must be a string or a cell array of strings.');
end

% do the action
S = rmfield(S,fields);
