# Supplementary material for: Multiplex Cytological Profiling Assay to Measure Diverse Cellular States
Source: PLoS One. 2013 Dec 2;8(12):e80999. doi: 10.1371/journal.pone.0080999 (PMC3847047; doi:10.1371/journal.pone.0080999)
Supplement: Dataset S4 — Source code to programs that analyze image features. (ZIP) [file pone.0080999.s004.zip › code/test_util.py]

import os.path
from util import cached

filename = "/tmp/bogus.pickle"

@cached(filename)
def bogus():
    global bogus_calls
    bogus_calls += 1
    return 42

def test_cached():
    global bogus_calls
    if os.path.exists(filename):
        os.path.unlink(filename)
    bogus_calls = 0
    assert bogus() == 42
    assert bogus_calls == 1
    assert os.path.exists(filename)
    assert bogus() == 42
    assert bogus_calls == 1
    assert os.path.exists(filename)
