# Supplementary material for: Multiplex Cytological Profiling Assay to Measure Diverse Cellular States
Source: PLoS One. 2013 Dec 2;8(12):e80999. doi: 10.1371/journal.pone.0080999 (PMC3847047; doi:10.1371/journal.pone.0080999)
Supplement: Dataset S4 — Source code to programs that analyze image features. (ZIP) [file pone.0080999.s004.zip › code/util.py]

import sys
import os.path
import cpa.util

def cached(filename):
    def middle(function):
        def inner(*args, **kwargs):
            if os.path.exists(filename):
                return cpa.util.unpickle1(filename)
            else:
                print >>sys.stderr, "Recomputing", filename
                v = function(*args, **kwargs)
                cpa.util.pickle(filename, v)
                return v
        return inner
    return middle
